# Supplementary material for: Influenza Virus Mounts a Two-Pronged Attack on Host RNA Polymerase II Transcription
Source: Cell Rep. 2018 May 15;23(7):2119–2129.e3. doi: 10.1016/j.celrep.2018.04.047 (PMC5972227; doi:10.1016/j.celrep.2018.04.047)
Supplement: Table S1. mNET-seq Gene Regions and Quantitation Results, Related to Figure 1 — Excel spreadsheet of mNET-seq gene regions used for Meta-profile generation and quantitation results. [file mmc2.xlsx]

## Sheet: Index
	Table S1. mNET-seq Gene Regions and Quantitation Results
	For “Influenza Virus Mounts a Two-Pronged Attack on Host RNA Polymerase II Transcription”
	Dataset	Title	Description
	Table S1 a	GENCODE v27 Annotations, curated list	List of non-overlapping, protein-coding genes, not tagged in the annotation as possibly erroneous. From the GENCODE v27 basic annotation set.
	Table S1 b	Pol II Depletion Indices	Pol II Depletion Indices - A549 cells, uninfected (Mock) and influenza virus-infected (H1N1)
	Table S1 c	Pause Escape Indices	Promoter-proximal Pause Escape Indices - A549 cells, uninfected (Mock) and influenza virus-infected (H1N1)
	Table S1 d	Read-Thru Indices - A549 cells	Pol II Occupancy around poly(A) sites and calculated Read-Thru Indices - A549 cells, uninfected (Mock) and influenza virus-infected (H1N1)
	Table S1 e	Read-Thru Indices - HEK293 cells	Pol II Occupancy around poly(A) sites and calculated Read-Thru Indices - HEK293 cells, uninduced and uninfected (Mock), influenza virus infected (H1N1), osmotic shock (KCl) and induced NS1wt and NS1mut expression.

## Sheet: Table S1 a
Chr	Start	End	Gene ID	Gene Name	Strand
chr1	65419	71585	ENSG00000186092.5	OR4F5	+
chr1	923928	944581	ENSG00000187634.11	SAMD11	+
chr1	944204	959309	ENSG00000188976.10	NOC2L	-
chr1	960587	965715	ENSG00000187961.13	KLHL17	+
chr1	966497	975865	ENSG00000187583.10	PLEKHN1	+
chr1	975204	982093	ENSG00000187642.9	PERM1	-
chr1	998962	1000172	ENSG00000188290.10	HES4	-
chr1	1001138	1014541	ENSG00000187608.8	ISG15	+
chr1	1070966	1074307	ENSG00000237330.2	RNF223	-
chr1	1081818	1116361	ENSG00000131591.17	C1orf159	-
chr1	1173884	1197935	ENSG00000162571.13	TTLL10	+
chr1	1203508	1206691	ENSG00000186891.13	TNFRSF18	-
chr1	1211326	1214138	ENSG00000186827.10	TNFRSF4	-
chr1	1216908	1232031	ENSG00000078808.16	SDF4	-
chr1	1232265	1235041	ENSG00000176022.4	B3GALT6	+
chr1	1242446	1246722	ENSG00000184163.3	C1QTNF12	-
chr1	1253909	1273885	ENSG00000160087.20	UBE2J2	-
chr1	1280436	1292029	ENSG00000162572.20	SCNN1D	+
chr1	1308567	1311677	ENSG00000169972.11	PUSL1	+
chr1	1324756	1328897	ENSG00000224051.6	CPTP	+
chr1	1331314	1335306	ENSG00000169962.4	TAS1R3	+
chr1	1352689	1361777	ENSG00000162576.16	MXRA8	-
chr1	1373730	1375495	ENSG00000175756.13	AURKAIP1	-
chr1	1385711	1399328	ENSG00000221978.11	CCNL2	-
chr1	1418420	1421769	ENSG00000235098.8	ANKRD65	-
chr1	1426128	1427787	ENSG00000205116.3	TMEM88B	+
chr1	1434861	1442882	ENSG00000179403.11	VWA1	+
chr1	1449689	1470158	ENSG00000215915.9	ATAD3C	+
chr1	1471769	1497848	ENSG00000160072.19	ATAD3B	+
chr1	1512151	1534687	ENSG00000197785.13	ATAD3A	+
chr1	1535174	1540453	ENSG00000205090.8	TMEM240	-
chr1	1541673	1574869	ENSG00000160075.11	SSU72	-
chr1	1598012	1600096	ENSG00000228594.3	FNDC10	-
chr1	1615415	1630610	ENSG00000197530.12	MIB2	+
chr1	1632095	1635263	ENSG00000189409.13	MMP23B	+
chr1	1635227	1659012	ENSG00000248333.8	CDK11B	-
chr1	1659529	1692728	ENSG00000189339.11	SLC35E2B	-
chr1	1751232	1780457	ENSG00000008130.15	NADK	-
chr1	1785285	1891117	ENSG00000078369.17	GNB1	-
chr1	1914827	1917296	ENSG00000169885.9	CALML6	+
chr1	1917590	1919273	ENSG00000178821.12	TMEM52	-
chr1	1921951	2003837	ENSG00000142609.17	CFAP74	-
chr1	2019298	2030758	ENSG00000187730.8	GABRD	+
chr1	2050470	2185395	ENSG00000067606.16	PRKCZ	+
chr1	2184461	2212720	ENSG00000162585.16	FAAP20	-
chr1	2228695	2310119	ENSG00000157933.9	SKI	+
chr1	2391775	2405444	ENSG00000157916.19	RER1	+
chr1	2403964	2413797	ENSG00000157911.9	PEX10	-
chr1	2425980	2505530	ENSG00000149527.17	PLCH2	+
chr1	2508533	2526628	ENSG00000157881.13	PANK4	-
chr1	2528745	2530245	ENSG00000197921.5	HES5	-
chr1	2555639	2565382	ENSG00000157873.17	TNFRSF14	+
chr1	2586491	2591469	ENSG00000157870.14	FAM213B	+
chr1	2590639	2632990	ENSG00000142606.15	MMEL1	-
chr1	2635976	2801717	ENSG00000215912.12	TTC34	-
chr1	3021483	3022903	ENSG00000169717.6	ACTRT2	+
chr1	3454426	3481113	ENSG00000130762.14	ARHGEF16	+
chr1	3625002	3630127	ENSG00000158109.14	TPRG1L	+
chr1	3630767	3652761	ENSG00000116213.15	WRAP73	-
chr1	3652520	3736201	ENSG00000078900.14	TP73	+
chr1	3746460	3771645	ENSG00000162592.9	CCDC27	+
chr1	3772788	3775982	ENSG00000235169.7	SMIM1	+
chr1	3778558	3796504	ENSG00000130764.9	LRRC47	-
chr1	3812081	3857214	ENSG00000116198.12	CEP104	-
chr1	3857267	3885429	ENSG00000169598.15	DFFB	+
chr1	3889125	3900293	ENSG00000198912.10	C1orf174	-
chr1	4654732	4792534	ENSG00000196581.10	AJAP1	+
chr1	5862811	5992473	ENSG00000131697.17	NPHP4	-
chr1	5991466	6101193	ENSG00000069424.14	KCNAB2	+
chr1	6101793	6180123	ENSG00000116254.17	CHD5	-
chr1	6205475	6221299	ENSG00000158286.12	RNF207	+
chr1	6221193	6235972	ENSG00000116237.15	ICMT	-
chr1	6244192	6245578	ENSG00000173673.7	HES3	+
chr1	6247346	6260975	ENSG00000158292.6	GPR153	-
chr1	6264269	6394391	ENSG00000097021.19	ACOT7	-
chr1	6412418	6424670	ENSG00000069812.11	HES2	-
chr1	6424788	6461370	ENSG00000187017.15	ESPN	+
chr1	6521347	6554535	ENSG00000162408.10	NOL9	-
chr1	6555181	6579757	ENSG00000173662.20	TAS1R1	+
chr1	6580001	6589280	ENSG00000204859.12	ZBTB48	+
chr1	6590724	6614607	ENSG00000162413.16	KLHL21	-
chr1	6613685	6624033	ENSG00000116273.5	PHF13	+
chr1	6624866	6635586	ENSG00000041988.15	THAP3	+
chr1	6634168	6701924	ENSG00000007923.15	DNAJC11	-
chr1	7784320	7845177	ENSG00000049246.14	PER3	+
chr1	7843083	7853512	ENSG00000049247.13	UTS2	-
chr1	7915894	7943165	ENSG00000049249.8	TNFRSF9	-
chr1	7954291	7985505	ENSG00000116288.12	PARK7	+
chr1	8004404	8026308	ENSG00000116285.12	ERRFI1	-
chr1	8945867	8975092	ENSG00000131686.14	CA6	+
chr1	9003300	9026345	ENSG00000197241.3	SLC2A7	-
chr1	9035107	9088478	ENSG00000142583.17	SLC2A5	-
chr1	9100305	9129170	ENSG00000180758.11	GPR157	-
chr1	9234775	9271337	ENSG00000049239.12	H6PD	+
chr1	9292880	9369532	ENSG00000171621.13	SPSB1	+
chr1	9588922	9614873	ENSG00000188807.12	TMEM201	+
chr1	9651732	9729114	ENSG00000171608.15	PIK3CD	+
chr1	9729026	9824526	ENSG00000171603.16	CLSTN1	-
chr1	9848276	9910336	ENSG00000178585.14	CTNNBIP1	-
chr1	9922113	9943407	ENSG00000162441.11	LZIC	-
chr1	9997206	10016020	ENSG00000162444.11	RBP7	+
chr1	10398592	10420144	ENSG00000142657.20	PGD	+
chr1	10456522	10472526	ENSG00000160049.11	DFFA	-
chr1	10636604	10796650	ENSG00000130940.14	CASZ1	-
chr1	10946471	10982037	ENSG00000175262.14	C1orf127	-
chr1	11026523	11047233	ENSG00000009724.16	MASP2	-
chr1	11054584	11060024	ENSG00000116649.9	SRM	-
chr1	11066618	11099881	ENSG00000171824.13	EXOSC10	-
chr1	11106535	11262507	ENSG00000198793.12	MTOR	-
chr1	11189341	11195981	ENSG00000171819.4	ANGPTL7	+
chr1	11273206	11296049	ENSG00000120942.13	UBIAD1	+
chr1	11479166	11537584	ENSG00000204624.7	DISP3	+
chr1	11637018	11655785	ENSG00000116661.10	FBXO2	-
chr1	11654375	11663327	ENSG00000132879.13	FBXO44	+
chr1	11664124	11674354	ENSG00000116663.10	FBXO6	+
chr1	11674480	11691650	ENSG00000116670.14	MAD2L2	-
chr1	11691729	11725857	ENSG00000162490.6	DRAXIN	+
chr1	11736084	11754802	ENSG00000177674.15	AGTRAP	+
chr1	11761787	11789585	ENSG00000215910.7	C1orf167	+
chr1	11785723	11806920	ENSG00000177000.11	MTHFR	-
chr1	11845709	11848345	ENSG00000175206.10	NPPA	-
chr1	11857464	11858931	ENSG00000120937.8	NPPB	-
chr1	11919591	11926428	ENSG00000116685.15	KIAA2013	-
chr1	11934205	11975538	ENSG00000083444.16	PLOD1	+
chr1	11980181	12013514	ENSG00000116688.16	MFN2	+
chr1	12063377	12144207	ENSG00000120949.14	TNFRSF8	+
chr1	12644547	12667086	ENSG00000204518.2	AADACL4	+
chr1	12716115	12728759	ENSG00000188984.11	AADACL3	+
chr1	12746215	12763699	ENSG00000157330.9	C1orf158	+
chr1	12774841	12777906	ENSG00000116726.4	PRAMEF12	+
chr1	12791397	12796628	ENSG00000116721.9	PRAMEF1	+
chr1	12824605	12831410	ENSG00000239810.3	PRAMEF11	-
chr1	12847408	12848725	ENSG00000179172.9	HNRNPCL1	-
chr1	12857086	12861909	ENSG00000120952.4	PRAMEF2	+
chr1	12879224	12886201	ENSG00000243073.3	PRAMEF4	-
chr1	12892896	12898270	ENSG00000187545.5	PRAMEF10	-
chr1	12916610	12920482	ENSG00000204510.5	PRAMEF7	+
chr1	12938472	12947580	ENSG00000232423.6	PRAMEF6	-
chr1	13049476	13056491	ENSG00000274764.5	PRAMEF27	-
chr1	13060869	13062229	ENSG00000277058.2	HNRNPCL3	+
chr1	13068677	13077884	ENSG00000229571.7	PRAMEF25	+
chr1	13115496	13116854	ENSG00000275774.2	HNRNPCL2	-
chr1	13148905	13155961	ENSG00000280267.4	PRAMEF26	-
chr1	13164586	13165467	ENSG00000179412.10	HNRNPCL4	-
chr1	13172455	13179464	ENSG00000204505.4	PRAMEF9	+
chr1	13196330	13201409	ENSG00000279169.2	PRAMEF13	-
chr1	13222705	13226106	ENSG00000279804.2	PRAMEF18	-
chr1	13254212	13263314	ENSG00000270601.4	PRAMEF5	+
chr1	13281035	13285174	ENSG00000182330.10	PRAMEF8	-
chr1	13303539	13308907	ENSG00000237700.2	PRAMEF33	+
chr1	13315581	13322598	ENSG00000204501.7	PRAMEF15	+
chr1	13342034	13347134	ENSG00000204481.7	PRAMEF14	-
chr1	13369067	13371693	ENSG00000204480.7	PRAMEF19	-
chr1	13389632	13392629	ENSG00000204479.4	PRAMEF17	+
chr1	13410450	13421328	ENSG00000204478.9	PRAMEF20	+
chr1	13474977	13514048	ENSG00000162494.5	LRRC38	-
chr1	13583465	13617957	ENSG00000162493.16	PDPN	+
chr1	13700198	13825079	ENSG00000116731.22	PRDM2	+
chr1	13892792	15118043	ENSG00000189337.16	KAZN	+
chr1	15152532	15220480	ENSG00000171729.13	TMEM51	+
chr1	15247272	15400283	ENSG00000142621.19	FHAD1	+
chr1	15409895	15430343	ENSG00000142634.12	EFHD2	+
chr1	15438439	15449242	ENSG00000162438.11	CTRC	+
chr1	15490832	15526534	ENSG00000132906.17	CASP9	-
chr1	15572353	15585110	ENSG00000116771.5	AGMAT	-
chr1	15684332	15734769	ENSG00000116786.11	PLEKHM2	+
chr1	15736405	15741396	ENSG00000162461.7	SLC25A34	+
chr1	15742422	15747982	ENSG00000162460.6	TMEM82	+
chr1	15756607	15786594	ENSG00000162458.12	FBLIM1	+
chr1	15807169	15809348	ENSG00000233954.6	UQCRHL	-
chr1	15847864	15940460	ENSG00000065526.10	SPEN	+
chr1	15941869	15976132	ENSG00000116809.11	ZBTB17	-
chr1	16004236	16008807	ENSG00000183888.4	C1orf64	+
chr1	16014028	16019594	ENSG00000173641.17	HSPB7	-
chr1	16018875	16034050	ENSG00000186510.11	CLCNKA	+
chr1	16043736	16057308	ENSG00000184908.17	CLCNKB	+
chr1	16057769	16073632	ENSG00000185519.8	FAM131C	-
chr1	16124337	16156087	ENSG00000142627.12	EPHA2	-
chr1	16197854	16212609	ENSG00000142632.16	ARHGEF19	-
chr1	16231700	16237162	ENSG00000132881.11	RSG1	-
chr1	16246839	16352454	ENSG00000037637.10	FBXO42	-
chr1	16352575	16398145	ENSG00000055070.16	SZRD1	+
chr1	16387117	16437424	ENSG00000187144.11	SPATA21	-
chr1	16440672	16460078	ENSG00000157191.19	NECAP2	+
chr1	16539066	16539575	ENSG00000268991.2	FAM231B	+
chr1	16562319	16613562	ENSG00000219481.10	NBPF1	-
chr1	16673003	16673512	ENSG00000237847.2	FAM231A	+
chr1	16733952	16734461	ENSG00000279132.2	FAM231C	-
chr1	16974502	16980835	ENSG00000117122.13	MFAP2	-
chr1	16985958	17011928	ENSG00000159363.17	ATP13A2	-
chr1	17018722	17054170	ENSG00000117118.9	SDHB	-
chr1	17066761	17119435	ENSG00000117115.12	PADI2	-
chr1	17205126	17246005	ENSG00000142623.9	PADI1	+
chr1	17308195	17364004	ENSG00000159339.13	PADI4	+
chr1	17406760	17439724	ENSG00000179051.13	RCC2	-
chr1	17539835	17697874	ENSG00000074964.16	ARHGEF10L	+
chr1	17755313	17827063	ENSG00000117148.7	ACTL8	+
chr1	18480982	18486126	ENSG00000179023.8	KLHDC7A	+
chr1	18631006	18748866	ENSG00000009709.11	PAX7	+
chr1	19215664	19251552	ENSG00000127463.14	EMC1	-
chr1	19251539	19260128	ENSG00000053372.4	MRTO4	+
chr1	19282558	19289250	ENSG00000162482.4	AKR7A3	-
chr1	19312326	19329300	ENSG00000040487.12	PQLC2	+
chr1	19338776	19485539	ENSG00000077549.17	CAPZB	-
chr1	19665287	19679562	ENSG00000158748.3	HTR6	+
chr1	19682213	19799945	ENSG00000162542.13	TMCO4	-
chr1	19814029	19815278	ENSG00000178828.6	RNF186	-
chr1	19882513	19912945	ENSG00000169914.5	OTUD3	+
chr1	19920009	19923617	ENSG00000188784.4	PLA2G2E	-
chr1	19975431	19980416	ENSG00000188257.10	PLA2G2A	-
chr1	20028179	20091190	ENSG00000127472.10	PLA2G5	+
chr1	20111939	20119566	ENSG00000117215.14	PLA2G2D	-
chr1	20139326	20150386	ENSG00000158786.4	PLA2G2F	+
chr1	20161253	20177424	ENSG00000187980.6	PLA2G2C	-
chr1	20186085	20196048	ENSG00000162543.5	UBXN10	+
chr1	20290919	20354894	ENSG00000158816.15	VWA5B1	+
chr1	20482391	20486220	ENSG00000162545.5	CAMK2N1	-
chr1	20499448	20508161	ENSG00000090432.6	MUL1	-
chr1	20552439	20555010	ENSG00000183114.7	FAM43B	+
chr1	20588948	20618908	ENSG00000158825.5	CDA	+
chr1	20719732	20732837	ENSG00000189410.11	SH2D5	-
chr1	20742661	20787323	ENSG00000127483.17	HP1BP3	-
chr1	21217247	21345504	ENSG00000117298.14	ECE1	-
chr1	21440128	21485005	ENSG00000142794.18	NBPF3	+
chr1	21509372	21578412	ENSG00000162551.13	ALPL	+
chr1	21596215	21669363	ENSG00000076864.19	RAP1GAP	-
chr1	21678298	21783606	ENSG00000090686.15	USP48	-
chr1	21812265	21825221	ENSG00000187942.11	LDLRAD2	+
chr1	21822245	21937297	ENSG00000142798.17	HSPG2	-
chr1	22117305	22143969	ENSG00000162552.14	WNT4	-
chr1	22563564	22603594	ENSG00000070886.11	EPHA8	+
chr1	22636506	22639608	ENSG00000173372.16	C1QA	+
chr1	22643630	22648110	ENSG00000159189.11	C1QC	+
chr1	22652762	22661538	ENSG00000173369.15	C1QB	+
chr1	22953043	22965338	ENSG00000215906.8	LACTBL1	-
chr1	23010834	23015850	ENSG00000227868.5	TEX46	-
chr1	23191895	23194729	ENSG00000179546.4	HTR1D	-
chr1	23303771	23344336	ENSG00000125944.19	HNRNPR	-
chr1	23359448	23369442	ENSG00000125945.14	ZNF436	-
chr1	23381061	23424740	ENSG00000204219.9	TCEA3	-
chr1	23428563	23484568	ENSG00000088280.18	ASAP3	-
chr1	23506430	23531220	ENSG00000007968.6	E2F2	-
chr1	23557918	23559794	ENSG00000117318.8	ID3	-
chr1	23581495	23640568	ENSG00000197880.8	MDS2	+
chr1	23691779	23696425	ENSG00000142676.12	RPL11	+
chr1	23743155	23762059	ENSG00000011007.12	ELOA	+
chr1	23778405	23788232	ENSG00000057757.9	PITHD1	+
chr1	23790970	23795539	ENSG00000011009.10	LYPLA2	+
chr1	23795599	23800804	ENSG00000117308.14	GALE	-
chr1	23801885	23838620	ENSG00000117305.14	HMGCL	-
chr1	23845077	23868294	ENSG00000179163.11	FUCA1	-
chr1	23959109	23963462	ENSG00000189266.11	PNRC2	+
chr1	23964804	23980927	ENSG00000188529.14	SRSF10	-
chr1	24056035	24112175	ENSG00000142661.18	MYOM3	-
chr1	24119771	24143121	ENSG00000142677.3	IL22RA1	-
chr1	24154157	24187959	ENSG00000185436.11	IFNLR1	-
chr1	24319322	24364482	ENSG00000158055.15	GRHL3	+
chr1	24356999	24416934	ENSG00000001460.17	STPG1	-
chr1	24415794	24472976	ENSG00000001461.16	NIPAL3	+
chr1	24502351	24541040	ENSG00000117602.11	RCAN3	+
chr1	24631716	24673267	ENSG00000133226.16	SRRM1	+
chr1	24745357	24844324	ENSG00000169504.14	CLIC4	+
chr1	25222679	25232502	ENSG00000117614.9	SYF2	-
chr1	25272393	25330445	ENSG00000187010.19	RHD	+
chr1	25337917	25362361	ENSG00000183726.10	TMEM50A	+
chr1	25362249	25430192	ENSG00000188672.17	RHCE	-
chr1	25430858	25500209	ENSG00000204178.9	TMEM57	+
chr1	25543580	25568886	ENSG00000157978.11	LDLRAP1	+
chr1	25617468	25786207	ENSG00000117643.14	MAN1C1	+
chr1	25831913	25859458	ENSG00000127423.10	AUNIP	-
chr1	25861210	25871253	ENSG00000182749.5	PAQR7	-
chr1	25959767	25998157	ENSG00000158006.13	PAFAH2	-
chr1	26019884	26036464	ENSG00000158008.9	EXTL1	+
chr1	26037252	26046133	ENSG00000158014.14	SLC30A2	-
chr1	26051304	26068436	ENSG00000158022.6	TRIM63	-
chr1	26111165	26125543	ENSG00000175087.9	PDIK1L	+
chr1	26159020	26163962	ENSG00000197245.5	FAM110D	+
chr1	26164161	26168581	ENSG00000282872.1	C1orf232	-
chr1	26169516	26171821	ENSG00000236782.6	AL391650.1	-
chr1	26169871	26170873	ENSG00000142684.8	ZNF593	+
chr1	26177403	26189886	ENSG00000142675.17	CNKSR1	+
chr1	26190561	26202968	ENSG00000188782.8	CATSPER4	+
chr1	26234153	26279038	ENSG00000130695.14	CEP85	+
chr1	26279176	26281522	ENSG00000142669.14	SH3BGRL3	+
chr1	26281328	26318363	ENSG00000158062.20	UBXN11	-
chr1	26317957	26320523	ENSG00000169442.8	CD52	+
chr1	26321859	26360052	ENSG00000176092.14	CRYBG2	-
chr1	26361634	26374522	ENSG00000176083.17	ZNF683	-
chr1	26410778	26429722	ENSG00000131914.10	LIN28A	+
chr1	26432282	26471294	ENSG00000117682.16	DHDDS	+
chr1	26472450	26475972	ENSG00000198830.10	HMGN2	+
chr1	26693236	26782104	ENSG00000117713.18	ARID1A	+
chr1	26787472	26798398	ENSG00000060642.10	PIGV	+
chr1	26826710	26857602	ENSG00000204160.11	ZDHHC18	+
chr1	26863138	26864457	ENSG00000175793.11	SFN	+
chr1	26876133	26890297	ENSG00000142751.14	GPN2	-
chr1	26890488	26900466	ENSG00000198746.12	GPATCH3	-
chr1	26900238	26946862	ENSG00000090273.13	NUDC	+
chr1	26911489	26913966	ENSG00000131910.4	NR0B2	-
chr1	26949562	26960406	ENSG00000175707.8	KDF1	-
chr1	26993707	27000898	ENSG00000253368.3	TRNP1	+
chr1	27005020	27012836	ENSG00000158246.7	FAM46B	-
chr1	27098815	27166981	ENSG00000090020.10	SLC9A1	-
chr1	27234516	27308633	ENSG00000142784.15	WDTC1	+
chr1	27342020	27353937	ENSG00000142765.17	SYTL1	+
chr1	27355184	27366892	ENSG00000142733.14	MAP3K6	-
chr1	27369112	27374824	ENSG00000142748.12	FCN3	-
chr1	27379176	27383380	ENSG00000174950.10	CD164L2	-
chr1	27392644	27395814	ENSG00000181773.6	GPR3	+
chr1	27404226	27490158	ENSG00000158195.10	WASF2	-
chr1	27534035	27604431	ENSG00000126705.13	AHDC1	-
chr1	27612064	27635277	ENSG00000000938.12	FGR	-
chr1	27666061	27672218	ENSG00000126709.14	IFI6	-
chr1	27872543	27886685	ENSG00000130775.15	THEMIS2	+
chr1	27891524	27914746	ENSG00000117748.9	RPA2	-
chr1	27934993	27959157	ENSG00000130768.14	SMPDL3B	+
chr1	27959462	27968096	ENSG00000158156.7	XKR8	+
chr1	28147166	28193936	ENSG00000169403.11	PTAFR	-
chr1	28199456	28233025	ENSG00000126698.10	DNAJC8	-
chr1	28236109	28246906	ENSG00000130770.17	ATPIF1	+
chr1	28259527	28282491	ENSG00000130766.4	SESN2	+
chr1	28329002	28335967	ENSG00000130772.13	MED18	+
chr1	28553085	28578545	ENSG00000180098.9	TRNAU1AP	+
chr1	28589323	28643085	ENSG00000120656.11	TAF12	-
chr1	28592200	28595443	ENSG00000188060.7	RAB42	+
chr1	28736621	28769775	ENSG00000198492.15	YTHDF2	+
chr1	28812142	28871267	ENSG00000116329.10	OPRD1	+
chr1	29119428	29123935	ENSG00000253304.1	TMEM200B	-
chr1	29192873	29230942	ENSG00000116353.15	MECR	-
chr1	29236516	29326813	ENSG00000060656.19	PTPRU	+
chr1	30711277	30723587	ENSG00000162510.5	MATN1	-
chr1	30869467	30908761	ENSG00000162512.15	SDC3	-
chr1	30931506	31065991	ENSG00000134644.15	PUM1	-
chr1	31179745	31239554	ENSG00000084628.9	NKAIN1	-
chr1	31296982	31364953	ENSG00000121766.15	ZCCHC17	+
chr1	31365625	31376850	ENSG00000121769.7	FABP3	-
chr1	31409565	31434680	ENSG00000168528.11	SERINC2	+
chr1	31576485	31587686	ENSG00000142910.15	TINAGL1	+
chr1	31617686	31632518	ENSG00000121764.11	HCRTR1	+
chr1	31629862	31644896	ENSG00000162517.12	PEF1	-
chr1	31652247	31704319	ENSG00000084636.17	COL16A1	-
chr1	31790422	31816051	ENSG00000134668.12	SPOCD1	-
chr1	32013829	32060850	ENSG00000121774.17	KHDRBS1	+
chr1	32179686	32198285	ENSG00000084652.15	TXLNA	+
chr1	32200386	32205387	ENSG00000160050.14	CCDC28B	+
chr1	32205661	32208687	ENSG00000160051.11	IQCC	+
chr1	32209094	32216196	ENSG00000222046.2	DCDC2B	+
chr1	32214472	32222359	ENSG00000160055.19	TMEM234	-
chr1	32221928	32231604	ENSG00000084623.11	EIF3I	+
chr1	32247233	32248856	ENSG00000183615.5	FAM167B	+
chr1	32251239	32286165	ENSG00000182866.16	LCK	+
chr1	32292086	32333635	ENSG00000116478.11	HDAC1	+
chr1	32333832	32336379	ENSG00000175130.6	MARCKSL1	-
chr1	32351521	32364312	ENSG00000162526.6	TSSK3	+
chr1	32361270	32364278	ENSG00000225828.1	FAM229A	-
chr1	32365103	32394731	ENSG00000160058.18	BSDC1	-
chr1	32600172	32650903	ENSG00000176261.15	ZBTB8OS	-
chr1	32651142	32686211	ENSG00000162521.18	RBBP4	+
chr1	32680360	32703596	ENSG00000162520.14	SYNC	-
chr1	32741885	32774970	ENSG00000162522.10	KIAA1522	+
chr1	32775237	32818153	ENSG00000134684.10	YARS	-
chr1	32816767	32858879	ENSG00000116497.17	S100PBP	+
chr1	32862268	32872482	ENSG00000160097.16	FNDC5	-
chr1	32885994	32898441	ENSG00000121905.9	HPCA	+
chr1	32894594	32901438	ENSG00000121900.18	TMEM54	-
chr1	32936445	32964685	ENSG00000116514.16	RNF19B	-
chr1	33081104	33120530	ENSG00000142920.16	AZIN2	+
chr1	33145402	33182059	ENSG00000116525.13	TRIM62	-
chr1	33306766	33321098	ENSG00000184389.9	A3GALT2	-
chr1	33472645	33496507	ENSG00000121903.14	ZSCAN20	+
chr1	33513999	34165842	ENSG00000121904.17	CSMD2	-
chr1	33860475	33864791	ENSG00000176256.10	HMGB4	+
chr1	34166883	34219131	ENSG00000142698.14	C1orf94	+
chr1	34755047	34758512	ENSG00000189280.3	GJB5	+
chr1	34759741	34763724	ENSG00000189433.5	GJB4	+
chr1	34781189	34786369	ENSG00000188910.7	GJB3	+
chr1	34792998	34795747	ENSG00000187513.8	GJA4	+
chr1	34865436	34929585	ENSG00000116544.11	DLGAP3	-
chr1	35059786	35115859	ENSG00000197056.9	ZMYM1	+
chr1	35176378	35193148	ENSG00000116560.10	SFPQ	-
chr1	35433490	35557950	ENSG00000142687.17	KIAA0319L	-
chr1	35557473	35567274	ENSG00000020129.15	NCDN	+
chr1	35573370	35595328	ENSG00000116819.6	TFAP2E	+
chr1	35599544	35641844	ENSG00000126067.11	PSMB2	-
chr1	35713875	35719472	ENSG00000142686.7	C1orf216	-
chr1	35720218	35769967	ENSG00000092853.13	CLSPN	-
chr1	35808172	35857890	ENSG00000134698.10	AGO4	+
chr1	35869808	35930528	ENSG00000092847.11	AGO1	+
chr1	35930718	36072500	ENSG00000126070.19	AGO3	+
chr1	36084075	36088275	ENSG00000092850.11	TEKT2	+
chr1	36088875	36093932	ENSG00000116863.10	ADPRHL2	+
chr1	36095236	36125220	ENSG00000171812.12	COL8A2	-
chr1	36136570	36156053	ENSG00000054116.11	TRAPPC3	-
chr1	36155579	36180849	ENSG00000116871.15	MAP7D1	+
chr1	36224416	36305357	ENSG00000054118.13	THRAP3	+
chr1	36322031	36324154	ENSG00000142694.6	EVA1B	-
chr1	36339624	36385896	ENSG00000196182.10	STK40	-
chr1	36391238	36397892	ENSG00000181817.5	LSM10	-
chr1	36455718	36464437	ENSG00000116898.11	MRPS15	-
chr1	36466043	36483278	ENSG00000119535.17	CSF3R	-
chr1	36795527	37034129	ENSG00000163873.9	GRIK3	-
chr1	37534449	37554344	ENSG00000163877.10	SNIP1	-
chr1	37556919	37566857	ENSG00000163879.10	DNALI1	+
chr1	37566816	37595935	ENSG00000134697.12	GNL2	-
chr1	37611350	37634923	ENSG00000169218.13	RSPO1	-
chr1	37681570	37692249	ENSG00000116922.14	C1orf109	-
chr1	37692418	37709719	ENSG00000134690.10	CDCA8	+
chr1	37793802	37801137	ENSG00000185090.14	MANEAL	+
chr1	37802944	37808185	ENSG00000196449.3	YRDC	-
chr1	37806979	37809454	ENSG00000197982.13	C1orf122	+
chr1	37809567	37859620	ENSG00000188786.9	MTF1	-
chr1	37860697	37947057	ENSG00000204084.12	INPP5B	-
chr1	37956975	37990921	ENSG00000183431.11	SF3A3	-
chr1	37996770	38005606	ENSG00000183386.9	FHL3	-
chr1	38009258	38024824	ENSG00000183520.11	UTP11	+
chr1	38044611	38046794	ENSG00000185668.7	POU3F1	-
chr1	38838198	38859823	ENSG00000116954.7	RRAGC	-
chr1	38885807	38941799	ENSG00000158315.10	RHBDL2	-
chr1	38991223	39006059	ENSG00000174574.15	AKIRIN1	+
chr1	39026318	39034636	ENSG00000168653.10	NDUFS5	+
chr1	39624153	39639945	ENSG00000163909.7	HEYL	-
chr1	39659121	39672038	ENSG00000116981.3	NT5C1A	-
chr1	39678648	39691689	ENSG00000116983.12	HPCAL4	-
chr1	39895426	39902256	ENSG00000116990.10	MYCL	-
chr1	40040233	40072649	ENSG00000131236.16	CAP1	+
chr1	40071461	40097727	ENSG00000131238.17	PPT1	-
chr1	40245947	40251691	ENSG00000188800.5	TMCO2	+
chr1	40258107	40294184	ENSG00000084073.8	ZMPSTE24	+
chr1	40300487	40317816	ENSG00000049089.13	COL9A2	-
chr1	40450102	40463718	ENSG00000187801.14	ZFP69B	+
chr1	40477215	40496343	ENSG00000187815.9	ZFP69	+
chr1	40508741	40516556	ENSG00000164002.11	EXO5	+
chr1	40531561	40548169	ENSG00000117010.15	ZNF684	+
chr1	40620679	40665657	ENSG00000117016.9	RIMS3	-
chr1	40861051	40862366	ENSG00000179862.6	CITED4	-
chr1	40979335	41012565	ENSG00000171793.13	CTPS1	+
chr1	41015597	41023237	ENSG00000171790.15	SLFNL1	-
chr1	41027200	41242154	ENSG00000010803.16	SCMH1	-
chr1	41478775	41484673	ENSG00000127129.9	EDN2	-
chr1	41506365	42035925	ENSG00000127124.14	HIVEP3	-
chr1	42153421	42155824	ENSG00000044012.3	GUCA2B	+
chr1	42162691	42164718	ENSG00000197273.3	GUCA2A	-
chr1	42380795	42422578	ENSG00000177181.14	RIMKLA	+
chr1	42430329	42456267	ENSG00000066185.12	ZMYND12	-
chr1	42658425	42676758	ENSG00000171960.10	PPIH	+
chr1	42682427	42702349	ENSG00000065978.18	YBX1	+
chr1	42733093	42740254	ENSG00000164007.10	CLDN19	-
chr1	42746335	42767084	ENSG00000117385.15	P3H1	-
chr1	42807052	42817252	ENSG00000177868.11	SVBP	-
chr1	42817124	42844989	ENSG00000164010.13	ERMAP	+
chr1	42846573	42852477	ENSG00000164011.17	ZNF691	+
chr1	42925375	42959173	ENSG00000117394.20	SLC2A1	-
chr1	43145153	43156396	ENSG00000186973.10	FAM183A	+
chr1	43269994	43274002	ENSG00000179178.10	TMEM125	+
chr1	43281883	43285617	ENSG00000253313.5	C1orf210	-
chr1	43300993	43323108	ENSG00000066056.13	TIE1	+
chr1	43337849	43352772	ENSG00000117400.16	MPL	+
chr1	43358955	43363203	ENSG00000117399.13	CDC20	+
chr1	43383917	43389808	ENSG00000159479.16	MED8	-
chr1	43451003	43453989	ENSG00000178922.16	HYI	-
chr1	43525187	43623666	ENSG00000142949.16	PTPRF	+
chr1	43650158	43705515	ENSG00000066135.12	KDM4A	+
chr1	43933320	43937241	ENSG00000117407.16	ARTN	+
chr1	43946939	43968022	ENSG00000117408.10	IPO13	+
chr1	43970000	43973369	ENSG00000132768.13	DPH2	+
chr1	43974487	43978295	ENSG00000117410.13	ATP6V0B	+
chr1	43978943	43991170	ENSG00000117411.16	B4GALT2	+
chr1	43991359	43996528	ENSG00000159214.12	CCDC24	+
chr1	43991500	44031467	ENSG00000196517.11	SLC6A9	-
chr1	44118850	44135140	ENSG00000171872.4	KLF17	+
chr1	44137821	44141631	ENSG00000283039.1	KLF18	-
chr1	44213455	44220681	ENSG00000178028.13	DMAP1	+
chr1	44635238	44674555	ENSG00000126106.13	TMEM53	-
chr1	44674692	44725591	ENSG00000198520.10	C1orf228	+
chr1	44739818	44767767	ENSG00000142945.12	KIF2C	+
chr1	44783585	44787705	ENSG00000142959.4	BEST4	-
chr1	44800225	44805990	ENSG00000173846.12	PLK3	+
chr1	44805913	44806675	ENSG00000188396.3	TCTEX1D4	-
chr1	44808482	44815585	ENSG00000222009.8	BTBD19	+
chr1	44850522	44986722	ENSG00000070785.16	EIF2B3	-
chr1	45002540	45011329	ENSG00000126107.14	HECTD3	-
chr1	45012147	45015575	ENSG00000126088.13	UROD	+
chr1	45326905	45328533	ENSG00000186603.5	HPDL	+
chr1	45329163	45340470	ENSG00000132781.17	MUTYH	-
chr1	45339670	45343975	ENSG00000132773.11	TOE1	+
chr1	45343883	45491166	ENSG00000070759.16	TESK2	-
chr1	45493866	45500079	ENSG00000280670.2	CCDC163	-
chr1	45500053	45513382	ENSG00000132763.14	MMACHC	+
chr1	45511036	45523047	ENSG00000117450.13	PRDX1	-
chr1	45550543	45570049	ENSG00000117448.13	AKR1A1	+
chr1	45583846	45618904	ENSG00000132780.16	NASP	+
chr1	45620044	45624057	ENSG00000159588.14	CCDC17	-
chr1	45687214	45694443	ENSG00000159596.6	TMEM69	+
chr1	45786987	46036124	ENSG00000086015.20	MAST2	+
chr1	46175073	46185958	ENSG00000117472.9	TSPAN1	+
chr1	46188682	46220305	ENSG00000085998.13	POMGNT1	-
chr1	46203334	46221261	ENSG00000171357.5	LURAP1	+
chr1	46247688	46278473	ENSG00000085999.11	RAD54L	+
chr1	46261196	46303608	ENSG00000132128.16	LRRC41	-
chr1	46303631	46316776	ENSG00000173660.11	UQCRH	+
chr1	46340177	46365152	ENSG00000117481.10	NSUN4	+
chr1	46394265	46413848	ENSG00000117480.15	FAAH	+
chr1	46506996	46514226	ENSG00000197587.10	DMBX1	+
chr1	46532166	46533614	ENSG00000282881.1	AL136373.1	-
chr1	46545644	46551527	ENSG00000162456.9	KNCN	-
chr1	46668855	46673594	ENSG00000186118.8	TEX38	+
chr1	46675159	46719064	ENSG00000159658.10	EFCAB14	-
chr1	46757838	46819413	ENSG00000142973.13	CYP4B1	+
chr1	46929177	46941484	ENSG00000187048.12	CYP4A11	-
chr1	47023568	47050751	ENSG00000186377.7	CYP4X1	+
chr1	47067488	47118319	ENSG00000186160.4	CYP4Z1	+
chr1	47137435	47149741	ENSG00000162365.11	CYP4A22	+
chr1	47183593	47191044	ENSG00000162366.7	PDZK1IP1	-
chr1	47216290	47232220	ENSG00000162367.11	TAL1	-
chr1	47250139	47314147	ENSG00000123473.15	STIL	-
chr1	47333797	47378839	ENSG00000162368.13	CMPK1	+
chr1	47416072	47418052	ENSG00000186790.5	FOXE3	+
chr1	47436017	47440691	ENSG00000186564.5	FOXD2	+
chr1	48222685	48248644	ENSG00000117834.12	SLC5A9	+
chr1	50417550	50423500	ENSG00000142700.11	DMRTA2	-
chr1	50437028	50960263	ENSG00000185104.19	FAF1	-
chr1	50960745	50974633	ENSG00000123080.10	CDKN2C	+
chr1	51236271	51273455	ENSG00000123091.4	RNF11	+
chr1	51287258	51345116	ENSG00000085831.15	TTC39A	-
chr1	51354263	51519328	ENSG00000085832.16	EPS15	-
chr1	51907956	51990764	ENSG00000169213.6	RAB3B	-
chr1	52056125	52090716	ENSG00000134717.17	BTF3L4	+
chr1	52345723	52366193	ENSG00000154222.14	CC2D1B	-
chr1	52372829	52404459	ENSG00000085840.12	ORC1	-
chr1	52404564	52420839	ENSG00000134748.12	PRPF38A	+
chr1	52408282	52553487	ENSG00000134744.13	ZCCHC11	-
chr1	52602372	52609051	ENSG00000116157.5	GPX7	+
chr1	52633344	52669683	ENSG00000182183.14	FAM159A	+
chr1	52684451	52698366	ENSG00000162377.5	COA7	-
chr1	52842511	52894998	ENSG00000203995.9	ZYG11A	+
chr1	53062052	53085502	ENSG00000174348.13	PODN	+
chr1	53087179	53142632	ENSG00000162383.11	SLC1A7	-
chr1	53196429	53214197	ENSG00000157184.6	CPT2	+
chr1	53214099	53220617	ENSG00000162384.13	C1orf123	-
chr1	53226892	53238610	ENSG00000162385.10	MAGOH	-
chr1	53459399	53467488	ENSG00000143006.7	DMRTB1	+
chr1	53851719	53889834	ENSG00000058799.14	YIPF1	-
chr1	53891239	53911086	ENSG00000211452.10	DIO1	+
chr1	53916574	53945929	ENSG00000081870.11	HSPB11	-
chr1	53946077	53968168	ENSG00000116212.14	LRRC42	+
chr1	54007299	54018186	ENSG00000203985.10	LDLRAD1	-
chr1	54184041	54225464	ENSG00000116221.15	MRPL37	+
chr1	54225432	54413479	ENSG00000157216.15	SSBP3	-
chr1	54542257	54639192	ENSG00000162390.17	ACOT11	+
chr1	54756898	54764514	ENSG00000162396.5	PARS2	-
chr1	54779712	54801267	ENSG00000006555.10	TTC22	-
chr1	54806063	54842252	ENSG00000162398.11	LEXM	+
chr1	54849633	54887218	ENSG00000116133.11	DHCR24	-
chr1	54980792	54992293	ENSG00000143001.4	TMEM61	+
chr1	54998933	55010883	ENSG00000162399.6	BSND	+
chr1	55039548	55064852	ENSG00000169174.10	PCSK9	+
chr1	55066359	55215113	ENSG00000162402.13	USP24	-
chr1	56645322	56715335	ENSG00000162409.10	PRKAA2	+
chr1	56718804	56819696	ENSG00000187889.12	FYB2	-
chr1	56854806	56918221	ENSG00000157131.10	C8A	+
chr1	56929210	56966140	ENSG00000021852.12	C8B	-
chr1	58575423	58577773	ENSG00000184292.6	TACSTD2	-
chr1	58654739	58700092	ENSG00000162601.9	MYSM1	-
chr1	58780788	58784327	ENSG00000177606.6	JUN	-
chr1	59296638	59810647	ENSG00000172456.17	FGGY	+
chr1	59814786	59876378	ENSG00000134709.10	HOOK1	+
chr1	59893308	59926790	ENSG00000134716.9	CYP2J2	-
chr1	59987269	60073770	ENSG00000162598.13	C1orf87	-
chr1	61681046	61725423	ENSG00000162604.12	TM2D1	-
chr1	62436297	62451804	ENSG00000162607.12	USP1	+
chr1	62597487	62606159	ENSG00000132855.4	ANGPTL3	+
chr1	62784135	62865513	ENSG00000125703.14	ATG4C	+
chr1	63323041	63325126	ENSG00000187140.5	FOXD3	+
chr1	63367590	63438562	ENSG00000088035.15	ALG6	+
chr1	63774022	64181498	ENSG00000185483.11	ROR1	+
chr1	64203627	64267368	ENSG00000177414.13	UBE2U	+
chr1	64745095	64833232	ENSG00000162437.14	RAVER2	+
chr1	64833229	64966504	ENSG00000162434.11	JAK1	-
chr1	65248219	65415869	ENSG00000116675.15	DNAJC6	+
chr1	65792514	66374579	ENSG00000184588.17	PDE4B	+
chr1	66752459	66778787	ENSG00000152760.9	TCTEX1D1	+
chr1	66797741	66801256	ENSG00000172410.4	INSL5	-
chr1	66812885	66924887	ENSG00000152763.16	WDR78	-
chr1	66924895	66988619	ENSG00000198160.14	MIER1	+
chr1	66999332	67054099	ENSG00000116704.7	SLC35D1	-
chr1	67307364	67396900	ENSG00000081985.10	IL12RB2	+
chr1	67407810	67430415	ENSG00000142864.14	SERBP1	-
chr1	67685061	67688338	ENSG00000116717.11	GADD45A	+
chr1	68428822	68449959	ENSG00000116745.6	RPE65	-
chr1	68474152	68497221	ENSG00000024526.16	DEPDC1	-
chr1	70205682	70253052	ENSG00000116754.13	SRSF11	+
chr1	70260588	70354734	ENSG00000118454.12	ANKRD13C	-
chr1	70354805	70385339	ENSG00000197568.13	HHLA3	+
chr1	74026015	74198187	ENSG00000162620.15	LRRIQ3	-
chr1	74469878	74512614	ENSG00000162621.6	LRRC53	-
chr1	74568111	74673738	ENSG00000178965.13	ERICH3	-
chr1	74705482	74733408	ENSG00000116791.13	CRYZ	-
chr1	74733152	74766678	ENSG00000162623.15	TYW3	+
chr1	75128434	75161533	ENSG00000162624.14	LHX8	+
chr1	75796882	75913238	ENSG00000057468.6	MSH4	+
chr1	75918873	75932431	ENSG00000154007.6	ASB17	-
chr1	76074719	76634601	ENSG00000184005.10	ST6GALNAC3	+
chr1	77088990	77219430	ENSG00000142892.14	PIGK	-
chr1	77562416	77683419	ENSG00000036549.12	ZZZ3	-
chr1	77695987	77759852	ENSG00000077254.14	USP33	-
chr1	77888513	77943895	ENSG00000162614.18	NEXN	+
chr1	77944055	77979110	ENSG00000162613.16	FUBP1	-
chr1	78619922	78646145	ENSG00000137959.15	IFI44L	+
chr1	78649796	78664078	ENSG00000137965.10	IFI44	+
chr1	78889764	79006718	ENSG00000162618.13	ADGRL4	-
chr1	84398532	84415018	ENSG00000137976.7	DNASE2B	+
chr1	84479259	84497790	ENSG00000117133.10	RPF1	+
chr1	84498325	84506565	ENSG00000174021.10	GNG5	-
chr1	84506300	84566194	ENSG00000122432.17	SPATA1	+
chr1	84549606	84574480	ENSG00000117151.12	CTBS	-
chr1	84643707	84690803	ENSG00000117155.16	SSX2IP	-
chr1	84811602	84893213	ENSG00000171517.5	LPAR3	-
chr1	84925583	84997113	ENSG00000153898.12	MCOLN2	-
chr1	84999147	85133138	ENSG00000162643.12	WDR63	+
chr1	85018082	85048499	ENSG00000055732.12	MCOLN3	-
chr1	85156873	85201046	ENSG00000097096.8	SYDE2	-
chr1	85249953	85259672	ENSG00000162642.13	C1orf52	-
chr1	85266248	85277090	ENSG00000142867.12	BCL10	-
chr1	85580761	85583962	ENSG00000142871.16	CYR61	+
chr1	85649423	85708433	ENSG00000117174.10	ZNHIT6	-
chr1	86424086	86456558	ENSG00000137975.7	CLCA2	+
chr1	86468368	86500289	ENSG00000016490.15	CLCA1	+
chr1	86547078	86580754	ENSG00000016602.9	CLCA4	+
chr1	86704570	86748184	ENSG00000097033.14	SH3GLB1	+
chr1	86862445	86914424	ENSG00000183291.15	SELENOF	-
chr1	87328468	87348923	ENSG00000143013.12	LMO4	+
chr1	88852932	88891944	ENSG00000137947.11	GTF2B	-
chr1	89052319	89065360	ENSG00000117228.9	GBP1	-
chr1	89181148	89198932	ENSG00000162654.8	GBP4	-
chr1	89258950	89272804	ENSG00000154451.14	GBP5	-
chr1	89364058	89386461	ENSG00000183347.14	GBP6	+
chr1	89524836	89597864	ENSG00000197147.13	LRRC8B	+
chr1	89995112	90035531	ENSG00000162664.16	ZNF326	+
chr1	90711539	90717237	ENSG00000143032.7	BARHL2	-
chr1	90915298	91022272	ENSG00000122482.20	ZNF644	-
chr1	91260766	91404869	ENSG00000162669.15	HFM1	-
chr1	91500893	91525764	ENSG00000097046.12	CDC7	+
chr1	91949371	92014426	ENSG00000137948.18	BRDT	+
chr1	92029982	92063536	ENSG00000172031.6	EPHX4	+
chr1	92074533	92075441	ENSG00000230667.5	SETSIP	-
chr1	92217940	92245813	ENSG00000203910.8	C1orf146	+
chr1	92246402	92298987	ENSG00000174842.16	GLMN	-
chr1	92298965	92402056	ENSG00000122484.8	RPAP2	+
chr1	92474762	92486876	ENSG00000162676.11	GFI1	-
chr1	92832737	92961522	ENSG00000154511.11	FAM69A	-
chr1	93079235	93139081	ENSG00000143033.17	MTF2	+
chr1	93149742	93180728	ENSG00000117500.12	TMED5	-
chr1	93179919	93278730	ENSG00000122483.17	CCDC18	+
chr1	93345888	93369498	ENSG00000117505.12	DR1	+
chr1	93448131	93554661	ENSG00000137942.16	FNBP1L	+
chr1	93866283	93879918	ENSG00000067334.13	DNTTIP2	-
chr1	93885205	93909456	ENSG00000023909.9	GCLM	-
chr1	93992835	94121132	ENSG00000198691.11	ABCA4	-
chr1	94148988	94275068	ENSG00000137962.12	ARHGAP29	-
chr1	94418455	94518666	ENSG00000117528.11	ABCD3	+
chr1	94529225	94541800	ENSG00000117525.13	F3	-
chr1	94820342	94895246	ENSG00000143036.16	SLC44A3	+
chr1	94896949	94927278	ENSG00000117519.15	CNN3	-
chr1	94974407	95072945	ENSG00000172339.9	ALG14	-
chr1	96721665	96823738	ENSG00000117569.18	PTBP2	+
chr1	98661701	98760500	ENSG00000162627.16	SNX7	+
chr1	98890245	99005032	ENSG00000117598.11	PLPPR5	-
chr1	99263953	99309590	ENSG00000117600.12	PLPPR4	+
chr1	99645943	99694541	ENSG00000099260.10	PALMD	+
chr1	99708703	99766631	ENSG00000156869.12	FRRS1	-
chr1	99850084	99924023	ENSG00000162688.16	AGL	+
chr1	100133150	100150497	ENSG00000122435.9	TRMT13	+
chr1	100148449	100178273	ENSG00000122477.12	LRRC39	-
chr1	100186919	100249834	ENSG00000137992.14	DBT	-
chr1	100538137	100542018	ENSG00000181656.6	GPR88	+
chr1	100719742	100739045	ENSG00000162692.10	VCAM1	+
chr1	100872372	100895998	ENSG00000162694.13	EXTL2	-
chr1	100896076	100981753	ENSG00000162695.11	SLC30A7	+
chr1	100989623	101026088	ENSG00000117543.20	DPH5	-
chr1	101236888	101241518	ENSG00000170989.8	S1PR1	+
chr1	101802574	101997030	ENSG00000118733.16	OLFM3	-
chr1	103616811	103625780	ENSG00000243480.7	AMY2A	+
chr1	103655290	103664554	ENSG00000237763.9	AMY1A	+
chr1	103687415	103696680	ENSG00000174876.16	AMY1B	-
chr1	103750406	103758690	ENSG00000187733.6	AMY1C	+
chr1	107056679	107059294	ENSG00000198890.7	PRMT6	+
chr1	107140007	107483458	ENSG00000162631.18	NTNG1	+
chr1	107571160	107965144	ENSG00000134215.15	VAV3	-
chr1	108134036	108200849	ENSG00000085491.15	SLC25A24	-
chr1	108223341	108244081	ENSG00000196427.13	NBPF4	-
chr1	108450282	108471002	ENSG00000186086.18	NBPF6	+
chr1	108560089	108644900	ENSG00000162636.15	FAM102B	+
chr1	108648290	108661526	ENSG00000162639.15	HENMT1	-
chr1	108692323	108701803	ENSG00000134186.11	PRPF38B	+
chr1	108712657	108742740	ENSG00000143107.8	FNDC7	+
chr1	108746674	108809526	ENSG00000116266.10	STXBP3	+
chr1	108875350	108934545	ENSG00000121957.12	GPSM2	+
chr1	109062486	109076002	ENSG00000197780.9	TAF13	-
chr1	109089803	109096934	ENSG00000215717.5	TMEM167B	+
chr1	109105951	109113857	ENSG00000179902.12	C1orf194	-
chr1	109113679	109206781	ENSG00000116299.16	KIAA1324	+
chr1	109213918	109238169	ENSG00000031698.12	SARS	+
chr1	109250019	109275750	ENSG00000143126.7	CELSR2	+
chr1	109279556	109283186	ENSG00000134222.16	PSRC1	-
chr1	109292365	109307041	ENSG00000221986.6	MYBPHL	-
chr1	109309568	109397951	ENSG00000134243.11	SORT1	-
chr1	109399031	109426427	ENSG00000143106.12	PSMA5	-
chr1	109466628	109482137	ENSG00000143028.8	SYPL2	+
chr1	109483479	109492804	ENSG00000162650.16	ATXN7L2	+
chr1	109494052	109502932	ENSG00000174151.14	CYB561D1	+
chr1	109504175	109509738	ENSG00000181754.6	AMIGO1	-
chr1	109539872	109548406	ENSG00000156097.12	GPR61	+
chr1	109603267	109619929	ENSG00000134183.11	GNAT2	-
chr1	109656081	109674836	ENSG00000168765.16	GSTM4	+
chr1	109733932	109741038	ENSG00000134202.10	GSTM3	-
chr1	109750080	109764027	ENSG00000198758.10	EPS8L3	-
chr1	109910242	109930992	ENSG00000184371.13	CSF1	+
chr1	109984686	110023741	ENSG00000168710.17	AHCYL1	+
chr1	110059994	110070700	ENSG00000156150.6	ALX3	-
chr1	110112468	110113945	ENSG00000186150.4	UBL4B	+
chr1	110150486	110202202	ENSG00000197106.6	SLC6A17	+
chr1	110338506	110346681	ENSG00000162775.14	RBM15	+
chr1	110362848	110391082	ENSG00000168679.17	SLC16A4	-
chr1	110401249	110407942	ENSG00000134248.13	LAMTOR5	-
chr1	110451200	110457354	ENSG00000143125.5	PROK1	+
chr1	110517217	110519175	ENSG00000143105.7	KCNA10	-
chr1	110519837	110631474	ENSG00000177301.14	KCNA2	-
chr1	110672465	110675033	ENSG00000177272.8	KCNA3	-
chr1	110873154	110899928	ENSG00000143119.12	CD53	+
chr1	110947185	110964079	ENSG00000121931.15	LRIF1	-
chr1	111117333	111140216	ENSG00000156171.14	DRAM2	-
chr1	111139627	111185102	ENSG00000134255.13	CEPT1	+
chr1	111187174	111204535	ENSG00000162777.16	DENND2D	-
chr1	111200771	111243440	ENSG00000064886.13	CHI3L2	+
chr1	111290862	111320566	ENSG00000134216.18	CHIA	+
chr1	111346288	111353013	ENSG00000173947.13	PIFO	+
chr1	111414314	111427777	ENSG00000085465.12	OVGP1	-
chr1	111448864	111462773	ENSG00000116459.10	ATP5F1	+
chr1	111473792	111478512	ENSG00000143110.11	C1orf162	+
chr1	111542218	111716691	ENSG00000116473.14	RAP1A	+
chr1	111680630	111755824	ENSG00000197852.9	FAM212B	-
chr1	111755245	111768016	ENSG00000064703.11	DDX20	+
chr1	112396181	112463456	ENSG00000143079.14	CTTNBP2NL	+
chr1	112466541	112530165	ENSG00000134245.17	WNT2B	+
chr1	112523518	112620825	ENSG00000007341.18	ST7L	-
chr1	112619173	112671619	ENSG00000116489.12	CAPZA1	+
chr1	112673141	112700746	ENSG00000155363.18	MOV10	+
chr1	112720419	112727235	ENSG00000184599.13	FAM19A3	+
chr1	112911847	112957013	ENSG00000155380.11	SLC16A1	-
chr1	113073209	113132260	ENSG00000198799.11	LRIG2	+
chr1	113761832	113812476	ENSG00000081019.13	RSBN1	-
chr1	113813811	113871759	ENSG00000134242.15	PTPN22	-
chr1	113878168	113887547	ENSG00000188761.11	BCL2L15	-
chr1	113894748	113905201	ENSG00000134262.12	AP4B1	-
chr1	113905141	113914086	ENSG00000118655.4	DCLRE1B	+
chr1	113929192	113977869	ENSG00000163349.21	HIPK1	+
chr1	113979391	114035572	ENSG00000116774.11	OLFML3	+
chr1	114089291	114153919	ENSG00000134207.15	SYT6	-
chr1	114392777	114511160	ENSG00000197323.11	TRIM33	-
chr1	114567557	114581639	ENSG00000116752.5	BCAS2	-
chr1	114582848	114670422	ENSG00000175984.14	DENND2C	-
chr1	114673090	114695618	ENSG00000116748.21	AMPD1	-
chr1	114704469	114716894	ENSG00000213281.4	NRAS	-
chr1	114716913	114758676	ENSG00000009307.15	CSDE1	-
chr1	114769479	114780685	ENSG00000052723.11	SIKE1	-
chr1	114854803	114995370	ENSG00000198765.11	SYCP1	+
chr1	115029824	115034309	ENSG00000134200.3	TSHB	+
chr1	115048011	115089500	ENSG00000134198.9	TSPAN2	-
chr1	115285918	115338236	ENSG00000134259.3	NGF	-
chr1	115641953	115698224	ENSG00000173218.14	VANGL1	+
chr1	115700007	115768781	ENSG00000118729.11	CASQ2	-
chr1	115836377	115843917	ENSG00000177551.5	NHLH2	-
chr1	115976498	116070054	ENSG00000163393.12	SLC22A15	+
chr1	116111755	116135240	ENSG00000173212.4	MAB21L3	+
chr1	116372668	116410261	ENSG00000163399.15	ATP1A1	+
chr1	116574399	116667755	ENSG00000143061.17	IGSF3	-
chr1	116754385	116769228	ENSG00000116824.4	CD2	+
chr1	116910057	116990358	ENSG00000134247.9	PTGFRN	+
chr1	117001750	117036476	ENSG00000134256.12	CD101	+
chr1	117111060	117122587	ENSG00000134253.9	TRIM45	-
chr1	117143587	117210960	ENSG00000134258.16	VTCN1	-
chr1	117605934	117628372	ENSG00000183508.4	FAM46C	+
chr1	117863485	117929630	ENSG00000196505.10	GDAP2	-
chr1	117929720	117966542	ENSG00000065183.15	WDR3	+
chr1	117953861	118185223	ENSG00000155761.13	SPAG17	-
chr1	118883046	118989556	ENSG00000092607.13	TBX15	-
chr1	119414931	119423035	ENSG00000203859.9	HSD3B2	+
chr1	119507198	119515054	ENSG00000203857.9	HSD3B1	+
chr1	119619422	119647773	ENSG00000143067.4	ZNF697	-
chr1	119648411	119744226	ENSG00000092621.12	PHGDH	+
chr1	119747996	119768905	ENSG00000134240.11	HMGCS2	-
chr1	119794018	119811660	ENSG00000134193.14	REG4	-
chr1	119893533	119896495	ENSG00000134249.6	ADAM30	-
chr1	119911553	120069626	ENSG00000134250.19	NOTCH2	-
chr1	120723923	120841481	ENSG00000273136.6	NBPF26	+
chr1	120889746	120890405	ENSG00000263353.3	PPIAL4A	+
chr1	121087345	121096310	ENSG00000198019.12	FCGR1B	+
chr1	121167646	121185539	ENSG00000188610.12	FAM72B	-
chr1	121184810	121392822	ENSG00000171943.11	SRGAP2C	+
chr1	143955364	143971965	ENSG00000263513.5	FAM72C	-
chr1	144372875	144373659	ENSG00000271567.1	PPIAL4E	-
chr1	144421386	144461674	ENSG00000266338.6	NBPF15	-
chr1	144592868	144593527	ENSG00000279782.1	PPIAL4F	+
chr1	144887265	145095528	ENSG00000196369.11	SRGAP2B	-
chr1	145096000	145112696	ENSG00000215784.5	FAM72D	+
chr1	145241630	145242124	ENSG00000256374.2	PPIAL4D	-
chr1	145289900	145405778	ENSG00000162825.16	NBPF20	-
chr1	145607990	145670648	ENSG00000117262.18	GPR89A	+
chr1	145670852	145708148	ENSG00000174827.13	PDZK1	-
chr1	145719471	145739288	ENSG00000117281.15	CD160	+
chr1	145738868	145824077	ENSG00000265491.4	RNF115	-
chr1	145824088	145842505	ENSG00000186141.8	POLR3C	+
chr1	145845629	145848953	ENSG00000186364.11	NUDT17	+
chr1	145866560	145885866	ENSG00000198483.12	ANKRD35	-
chr1	145891208	145910189	ENSG00000143127.12	ITGA10	-
chr1	145927258	145977811	ENSG00000280778.1	AC243547.3	+
chr1	145933423	145958001	ENSG00000271601.3	LIX1L	-
chr1	145959442	145964582	ENSG00000272031.2	ANKRD34A	-
chr1	145992435	145996600	ENSG00000265972.5	TXNIP	-
chr1	146017468	146036746	ENSG00000168509.19	HFE2	-
chr1	146344131	146344790	ENSG00000270339.3	AC243756.1	-
chr1	146938744	146996202	ENSG00000268043.7	NBPF12	+
chr1	147155106	147172550	ENSG00000131791.7	PRKAB2	-
chr1	147541412	147626216	ENSG00000116128.10	BCL9	+
chr1	147629652	147670496	ENSG00000162836.11	ACP6	-
chr1	147756199	147773362	ENSG00000265107.2	GJA5	-
chr1	147907956	147909257	ENSG00000121634.5	GJA8	+
chr1	147928393	147993521	ENSG00000188092.14	GPR89B	+
chr1	148102046	148152322	ENSG00000263956.6	NBPF11	-
chr1	148479824	148483679	ENSG00000236334.2	PPIAL4G	-
chr1	148531385	148679751	ENSG00000270629.5	NBPF14	-
chr1	148748894	148750099	ENSG00000177144.7	NUDT4P1	+
chr1	148808181	149048286	ENSG00000178104.19	PDE4DIP	+
chr1	149054027	149103561	ENSG00000269713.7	NBPF9	-
chr1	149390623	149556361	ENSG00000271383.6	NBPF19	+
chr1	149583865	149584464	ENSG00000263464.2	PPIAL4C	+
chr1	149782671	149792518	ENSG00000150337.13	FCGR1A	+
chr1	149813271	149813681	ENSG00000183598.3	HIST2H3D	-
chr1	149832659	149839767	ENSG00000270882.2	HIST2H4A	+
chr1	149839538	149841193	ENSG00000203811.1	HIST2H3C	-
chr1	149842188	149842736	ENSG00000203812.2	HIST2H2AA3	-
chr1	149851061	149851624	ENSG00000272196.2	HIST2H2AA4	+
chr1	149852619	149854274	ENSG00000203852.3	HIST2H3A	+
chr1	149854045	149861210	ENSG00000270276.2	HIST2H4B	-
chr1	149884459	149886652	ENSG00000184678.10	HIST2H2BE	-
chr1	149886975	149887364	ENSG00000184260.5	HIST2H2AC	+
chr1	149887524	149887916	ENSG00000184270.4	HIST2H2AB	-
chr1	149887890	149900798	ENSG00000178096.8	BOLA1	+
chr1	149903318	149917882	ENSG00000159164.9	SV2A	-
chr1	149923317	149928344	ENSG00000143368.9	SF3B4	-
chr1	149928651	149936869	ENSG00000014914.20	MTMR11	-
chr1	149937812	150010676	ENSG00000264522.5	OTUD7B	-
chr1	150067293	150145327	ENSG00000136631.12	VPS45	+
chr1	150149183	150164720	ENSG00000023902.13	PLEKHO1	+
chr1	150218417	150236156	ENSG00000143401.14	ANP32E	-
chr1	150257159	150265078	ENSG00000118298.10	CA14	+
chr1	150265399	150269580	ENSG00000117362.12	APH1A	-
chr1	150268200	150280916	ENSG00000118292.8	C1orf54	+
chr1	150282543	150287093	ENSG00000159208.15	CIART	+
chr1	150293720	150308979	ENSG00000266472.5	MRPS21	+
chr1	150321476	150353195	ENSG00000117360.12	PRPF3	+
chr1	150363091	150476566	ENSG00000163125.15	RPRD2	+
chr1	150508062	150513789	ENSG00000143369.14	ECM1	+
chr1	150574551	150579738	ENSG00000143384.12	MCL1	-
chr1	150646225	150697144	ENSG00000143457.10	GOLPH3L	-
chr1	150698060	150720888	ENSG00000143452.15	HORMAD1	-
chr1	150730196	150765957	ENSG00000163131.10	CTSS	-
chr1	150796208	150808323	ENSG00000143387.12	CTSK	-
chr1	150887136	150913292	ENSG00000283324.1	AL355860.1	+
chr1	150926263	150964744	ENSG00000143379.12	SETDB1	+
chr1	150960583	150975004	ENSG00000143418.19	CERS2	-
chr1	150982017	150995634	ENSG00000143412.9	ANXA9	+
chr1	150996086	151008375	ENSG00000143409.15	MINDY1	-
chr1	151008420	151035713	ENSG00000143363.15	PRUNE1	+
chr1	151036570	151047600	ENSG00000163141.18	BNIPL	+
chr1	151047740	151051986	ENSG00000143443.9	C1orf56	+
chr1	151050971	151070325	ENSG00000197622.12	CDC42SE1	-
chr1	151057758	151068497	ENSG00000213190.3	MLLT11	+
chr1	151070578	151125542	ENSG00000143458.11	GABPB2	+
chr1	151131685	151146664	ENSG00000143434.15	SEMA6C	-
chr1	151159748	151165948	ENSG00000163155.11	LYSMD1	-
chr1	151197949	151249536	ENSG00000143398.19	PIP5K1A	+
chr1	151254703	151267479	ENSG00000159352.15	PSMD4	+
chr1	151281618	151292180	ENSG00000143373.17	ZNF687	+
chr1	151340640	151347357	ENSG00000143390.17	RFX5	-
chr1	151364302	151372733	ENSG00000143416.20	SELENBP1	-
chr1	151399534	151401944	ENSG00000159377.10	PSMB4	+
chr1	151402724	151459465	ENSG00000143442.21	POGZ	-
chr1	151510510	151538692	ENSG00000143375.14	CGN	+
chr1	151702404	151716814	ENSG00000159409.14	CELF3	-
chr1	151710433	151729805	ENSG00000178796.12	RIIAD1	+
chr1	151770107	151791416	ENSG00000182134.15	TDRKH	-
chr1	151837819	151840557	ENSG00000225556.1	C2CD4D	-
chr1	151847263	151853697	ENSG00000196407.11	THEM5	-
chr1	151873584	151909808	ENSG00000159445.12	THEM4	-
chr1	151982915	151994390	ENSG00000197747.8	S100A10	-
chr1	152032506	152047907	ENSG00000163191.5	S100A11	-
chr1	152084144	152089064	ENSG00000182898.3	TCHHL1	-
chr1	152106317	152115454	ENSG00000159450.12	TCHH	-
chr1	152153595	152159228	ENSG00000215853.3	RPTN	-
chr1	152212082	152224193	ENSG00000197915.5	HRNR	-
chr1	152302175	152325203	ENSG00000143631.10	FLG	-
chr1	152348735	152360006	ENSG00000143520.6	FLG2	-
chr1	152409243	152414263	ENSG00000143536.7	CRNN	-
chr1	152510844	152512177	ENSG00000186207.4	LCE5A	+
chr1	152514502	152516010	ENSG00000169509.5	CRCT1	+
chr1	152565654	152566772	ENSG00000185966.3	LCE3E	-
chr1	152579381	152580504	ENSG00000163202.4	LCE3D	-
chr1	152600662	152601086	ENSG00000244057.4	LCE3C	+
chr1	152613811	152614098	ENSG00000187238.5	LCE3B	+
chr1	152622834	152623103	ENSG00000185962.1	LCE3A	-
chr1	152663396	152664659	ENSG00000187223.3	LCE2D	+
chr1	152675295	152676574	ENSG00000187180.3	LCE2C	+
chr1	152686123	152687401	ENSG00000159455.8	LCE2B	+
chr1	152698364	152699442	ENSG00000187173.3	LCE2A	+
chr1	152708160	152709491	ENSG00000187170.4	LCE4A	+
chr1	152719522	152720470	ENSG00000198854.5	C1orf68	+
chr1	152759561	152762052	ENSG00000203786.6	KPRP	+
chr1	152776372	152776728	ENSG00000240386.3	LCE1F	+
chr1	152786214	152788426	ENSG00000186226.8	LCE1E	+
chr1	152796751	152798181	ENSG00000172155.9	LCE1D	+
chr1	152804835	152806628	ENSG00000197084.5	LCE1C	-
chr1	152811971	152813109	ENSG00000196734.8	LCE1B	+
chr1	152827473	152827894	ENSG00000186844.5	LCE1A	+
chr1	152842868	152843983	ENSG00000235942.2	LCE6A	+
chr1	152878317	152885047	ENSG00000163206.5	SMCP	+
chr1	152908545	152911886	ENSG00000163207.6	IVL	+
chr1	152947154	152949258	ENSG00000283227.1	SPRR5	+
chr1	152970666	152972574	ENSG00000184148.3	SPRR4	+
chr1	152985231	152985500	ENSG00000169474.4	SPRR1A	+
chr1	153001747	153003856	ENSG00000163209.14	SPRR3	+
chr1	153031202	153032900	ENSG00000169469.8	SPRR1B	+
chr1	153039725	153041931	ENSG00000163216.6	SPRR2D	-
chr1	153056113	153057537	ENSG00000241794.1	SPRR2A	-
chr1	153070224	153070840	ENSG00000196805.7	SPRR2B	-
chr1	153093135	153106184	ENSG00000203785.8	SPRR2E	-
chr1	153112114	153113515	ENSG00000244094.1	SPRR2F	-
chr1	153149582	153150869	ENSG00000159516.8	SPRR2G	-
chr1	153203443	153205120	ENSG00000203784.2	LELP1	+
chr1	153217584	153219317	ENSG00000203783.4	PRR9	+
chr1	153259700	153262122	ENSG00000203782.5	LOR	+
chr1	153297862	153310718	ENSG00000159527.3	PGLYRP3	-
chr1	153330120	153348840	ENSG00000163218.14	PGLYRP4	-
chr1	153357854	153361027	ENSG00000163220.10	S100A9	+
chr1	153373706	153375649	ENSG00000163221.8	S100A12	-
chr1	153390032	153391188	ENSG00000143546.9	S100A8	-
chr1	153416524	153423225	ENSG00000184330.11	S100A7A	+
chr1	153437058	153439949	ENSG00000197364.6	S100A7L2	-
chr1	153457744	153460701	ENSG00000143556.8	S100A7	-
chr1	153534599	153536244	ENSG00000197956.9	S100A6	-
chr1	153537147	153541765	ENSG00000196420.7	S100A5	-
chr1	153561108	153567890	ENSG00000196754.10	S100A2	-
chr1	153606886	153613145	ENSG00000188643.10	S100A16	-
chr1	153614255	153616986	ENSG00000189334.8	S100A14	-
chr1	153627926	153632039	ENSG00000160678.11	S100A1	+
chr1	153633982	153646306	ENSG00000160679.12	CHTOP	+
chr1	153658654	153661830	ENSG00000143553.10	SNAPIN	+
chr1	153661788	153671048	ENSG00000143621.16	ILF2	-
chr1	153678637	153693992	ENSG00000169418.9	NPR1	+
chr1	153772371	153774079	ENSG00000279767.1	AL513523.10	-
chr1	153929501	153946696	ENSG00000198837.9	DENND4B	-
chr1	153947669	153958625	ENSG00000160741.16	CRTC2	-
chr1	153967534	153974363	ENSG00000143578.15	CREB3L4	+
chr1	153974269	153977688	ENSG00000143543.14	JTB	-
chr1	153981617	153986358	ENSG00000143545.8	RAB13	-
chr1	153990759	153992150	ENSG00000177954.11	RPS27	+
chr1	154199372	154206333	ENSG00000163263.6	C1orf189	-
chr1	154206706	154220637	ENSG00000143612.19	C1orf43	-
chr1	154272511	154275875	ENSG00000143575.14	HAX1	+
chr1	154321090	154325325	ENSG00000143595.12	AQP10	+
chr1	154405193	154469450	ENSG00000160712.12	IL6R	+
chr1	154469772	154502113	ENSG00000169291.9	SHE	-
chr1	154502219	154548147	ENSG00000163239.12	TDRD10	+
chr1	154548577	154559028	ENSG00000160714.9	UBE2Q1	-
chr1	154567781	154580026	ENSG00000160716.5	CHRNB2	+
chr1	154582062	154627999	ENSG00000160710.15	ADAR	-
chr1	154697455	154870280	ENSG00000143603.18	KCNN3	-
chr1	154924734	154936991	ENSG00000163344.5	PMVK	-
chr1	154983338	154993111	ENSG00000160688.18	FLAD1	+
chr1	154993586	154994315	ENSG00000163352.5	LENEP	+
chr1	155002630	155018522	ENSG00000160685.13	ZBTB7B	+
chr1	155018520	155033781	ENSG00000163354.14	DCST2	-
chr1	155127460	155134857	ENSG00000169242.11	EFNA1	+
chr1	155135344	155138857	ENSG00000169241.17	SLC50A1	+
chr1	155139891	155140595	ENSG00000179085.7	DPM3	-
chr1	155173787	155184971	ENSG00000163462.17	TRIM46	+
chr1	155195588	155209051	ENSG00000169231.13	THBS3	-
chr1	155208699	155213824	ENSG00000173171.14	MTX1	+
chr1	155234452	155244699	ENSG00000177628.15	GBA	-
chr1	155247205	155255483	ENSG00000160767.20	FAM189B	-
chr1	155255979	155262430	ENSG00000116521.10	SCAMP3	-
chr1	155262868	155278491	ENSG00000176444.18	CLK2	-
chr1	155277583	155289848	ENSG00000143630.9	HCN3	+
chr1	155289839	155301434	ENSG00000143627.17	PKLR	-
chr1	155308748	155320666	ENSG00000160752.14	FDPS	+
chr1	155320896	155331114	ENSG00000160753.15	RUSC1	+
chr1	155610205	155614967	ENSG00000125459.14	MSTO1	+
chr1	155687960	155739010	ENSG00000132676.15	DAP3	+
chr1	155749662	155859400	ENSG00000116580.18	GON4L	-
chr1	155859509	155885199	ENSG00000132718.8	SYT11	+
chr1	155897808	155911404	ENSG00000143622.10	RIT1	-
chr1	155941710	155942949	ENSG00000173080.5	RXFP4	+
chr1	156009048	156020959	ENSG00000163479.13	SSR2	-
chr1	156035301	156053794	ENSG00000160803.7	UBQLN4	-
chr1	156054752	156058510	ENSG00000116586.11	LAMTOR2	+
chr1	156061160	156070514	ENSG00000132698.14	RAB25	+
chr1	156072013	156081998	ENSG00000254726.2	MEX3A	-
chr1	156082573	156140089	ENSG00000160789.19	LMNA	+
chr1	156147366	156177752	ENSG00000196189.12	SEMA4A	+
chr1	156193932	156212796	ENSG00000160785.13	SLC25A44	+
chr1	156243321	156248117	ENSG00000160781.15	PAQR6	-
chr1	156249224	156282825	ENSG00000198952.8	SMG5	-
chr1	156282935	156293185	ENSG00000163472.18	TMEM79	+
chr1	156290089	156295689	ENSG00000198715.11	GLMP	-
chr1	156298624	156299299	ENSG00000189030.9	VHLL	-
chr1	156308968	156367873	ENSG00000163468.14	CCT3	-
chr1	156337314	156346995	ENSG00000163467.11	TSACC	+
chr1	156369212	156385219	ENSG00000132677.12	RHBG	+
chr1	156525405	156572604	ENSG00000183856.10	IQGAP3	-
chr1	156579727	156586770	ENSG00000187862.11	TTC24	+
chr1	156591762	156594299	ENSG00000163382.11	NAXE	+
chr1	156594487	156601496	ENSG00000160818.16	GPATCH4	-
chr1	156619294	156625725	ENSG00000132702.12	HAPLN2	+
chr1	156641390	156659532	ENSG00000132692.18	BCAN	+
chr1	156668763	156677397	ENSG00000132688.10	NES	-
chr1	156699606	156705816	ENSG00000143320.8	CRABP2	-
chr1	156721891	156728799	ENSG00000143319.16	ISG20L2	-
chr1	156728442	156736960	ENSG00000143303.11	RRNAD1	+
chr1	156737303	156741590	ENSG00000143314.12	MRPL24	-
chr1	156742107	156766925	ENSG00000143321.18	HDGF	-
chr1	156750610	156800817	ENSG00000143294.14	PRCC	+
chr1	156806243	156816862	ENSG00000027869.11	SH2D2A	-
chr1	156815640	156881850	ENSG00000198400.11	NTRK1	+
chr1	156840063	156859018	ENSG00000027644.4	INSRR	-
chr1	156893698	156916434	ENSG00000187800.13	PEAR1	+
chr1	156920650	156933094	ENSG00000160838.13	LRRC71	+
chr1	157092044	157099808	ENSG00000253831.1	ETV3L	-
chr1	157121191	157138474	ENSG00000117036.11	ETV3	-
chr1	157513377	157552520	ENSG00000143297.18	FCRL5	-
chr1	157573749	157598080	ENSG00000163518.10	FCRL4	-
chr1	157674321	157700857	ENSG00000160856.20	FCRL3	-
chr1	157745733	157777132	ENSG00000132704.15	FCRL2	-
chr1	157794403	157820105	ENSG00000163534.14	FCRL1	-
chr1	157830914	157898256	ENSG00000073754.5	CD5L	-
chr1	158179947	158184896	ENSG00000158473.6	CD1D	+
chr1	158254137	158258269	ENSG00000158477.6	CD1A	+
chr1	158289786	158293630	ENSG00000158481.12	CD1C	+
chr1	158327951	158331531	ENSG00000158485.10	CD1B	-
chr1	158353696	158357553	ENSG00000158488.15	CD1E	+
chr1	158398522	158399466	ENSG00000186306.1	OR10T2	-
chr1	158418210	158426237	ENSG00000180708.5	OR10K2	-
chr1	158461574	158470857	ENSG00000173285.4	OR10K1	+
chr1	158472220	158480936	ENSG00000198965.4	OR10R2	+
chr1	158544550	158554405	ENSG00000197532.2	OR6Y1	-
chr1	158560606	158570580	ENSG00000186440.2	OR6P1	-
chr1	158605268	158612514	ENSG00000198967.4	OR10Z1	+
chr1	158610706	158686698	ENSG00000163554.12	SPTA1	-
chr1	158699678	158700652	ENSG00000196171.3	OR6K2	-
chr1	158716327	158720720	ENSG00000203757.2	OR6K3	-
chr1	158747814	158772195	ENSG00000197403.4	OR6N1	-
chr1	158754720	158755891	ENSG00000180433.5	OR6K6	+
chr1	158774222	158781204	ENSG00000188340.2	OR6N2	-
chr1	158831317	158849506	ENSG00000163563.7	MNDA	+
chr1	158930796	158977054	ENSG00000163564.14	PYHIN1	+
chr1	158999968	159055155	ENSG00000163565.18	IFI16	+
chr1	159203307	159206500	ENSG00000213088.9	ACKR1	+
chr1	159289714	159308224	ENSG00000179639.10	FCER1A	+
chr1	159313670	159314659	ENSG00000196266.4	OR10J3	-
chr1	159437845	159443078	ENSG00000196184.9	OR10J1	+
chr1	159535078	159536007	ENSG00000184155.8	OR10J5	-
chr1	159587825	159588865	ENSG00000132703.3	APCS	+
chr1	159712289	159714589	ENSG00000132693.12	CRP	-
chr1	159780932	159782543	ENSG00000158716.8	DUSP23	+
chr1	159800511	159816251	ENSG00000181036.13	FCRL6	+
chr1	159826750	159837249	ENSG00000158714.10	SLAMF8	+
chr1	159918107	159925732	ENSG00000158710.14	TAGLN2	-
chr1	159927039	159945604	ENSG00000085552.16	IGSF9	-
chr1	159951492	159954254	ENSG00000162723.9	SLAMF9	-
chr1	160081570	160090563	ENSG00000162728.4	KCNJ9	+
chr1	160091340	160098943	ENSG00000162729.13	IGSF8	-
chr1	160115759	160143591	ENSG00000018625.14	ATP1A2	+
chr1	160151570	160186977	ENSG00000132681.16	ATP1A4	+
chr1	160190556	160201886	ENSG00000143318.12	CASQ1	+
chr1	160205337	160215376	ENSG00000162734.12	PEA15	+
chr1	160343272	160358952	ENSG00000162736.15	NCSTN	+
chr1	160367067	160372848	ENSG00000171786.5	NHLH1	+
chr1	160400586	160428678	ENSG00000162738.5	VANGL2	+
chr1	160485030	160523262	ENSG00000162739.13	SLAMF6	-
chr1	160541095	160579516	ENSG00000066294.14	CD84	-
chr1	160608100	160647295	ENSG00000117090.14	SLAMF1	-
chr1	160678746	160711851	ENSG00000117091.9	CD48	-
chr1	160739057	160754821	ENSG00000026751.16	SLAMF7	+
chr1	160796074	160828261	ENSG00000122224.17	LY9	+
chr1	160830160	160862855	ENSG00000122223.12	CD244	-
chr1	160876539	160885170	ENSG00000179914.4	ITLN1	-
chr1	160945025	160954799	ENSG00000158764.6	ITLN2	-
chr1	161039251	161045977	ENSG00000158773.14	USF1	-
chr1	161046946	161069970	ENSG00000186517.13	ARHGAP30	-
chr1	161070995	161089599	ENSG00000143217.8	NECTIN4	-
chr1	161098361	161100346	ENSG00000162755.13	KLHDC9	+
chr1	161100556	161118111	ENSG00000143256.4	PFDN2	-
chr1	161118086	161125445	ENSG00000158793.13	NIT1	+
chr1	161120974	161132688	ENSG00000158796.16	DEDD	-
chr1	161152776	161158856	ENSG00000143222.11	UFC1	+
chr1	161159450	161165723	ENSG00000143258.15	USP21	+
chr1	161166410	161178013	ENSG00000143224.17	PPOX	+
chr1	161171310	161177968	ENSG00000158850.14	B4GALT3	-
chr1	161184308	161199056	ENSG00000158859.9	ADAMTS4	-
chr1	161197104	161214395	ENSG00000158864.12	NDUFS2	+
chr1	161215234	161220699	ENSG00000158869.10	FCER1G	+
chr1	161222292	161223631	ENSG00000158874.11	APOA2	-
chr1	161229666	161238302	ENSG00000143257.11	NR1I3	-
chr1	161258727	161285450	ENSG00000248485.1	PCP4L1	+
chr1	161304735	161309972	ENSG00000158887.15	MPZ	-
chr1	161314257	161375340	ENSG00000143252.14	SDHC	+
chr1	161364731	161367874	ENSG00000188931.3	CFAP126	-
chr1	161524540	161526910	ENSG00000173110.7	HSPA6	+
chr1	161541759	161550737	ENSG00000203747.10	FCGR3A	-
chr1	161623196	161631963	ENSG00000162747.9	FCGR3B	-
chr1	161663147	161678654	ENSG00000072694.20	FCGR2B	+
chr1	161706972	161714352	ENSG00000132185.16	FCRLA	+
chr1	161721563	161728143	ENSG00000162746.14	FCRLB	+
chr1	161749758	161757238	ENSG00000081721.11	DUSP12	+
chr1	161983192	162023854	ENSG00000162745.10	OLFML2B	-
chr1	162373203	162376870	ENSG00000171722.12	SPATA46	-
chr1	162395266	162412138	ENSG00000198574.5	SH2D1B	-
chr1	162497251	162529629	ENSG00000152332.15	UHMK1	+
chr1	162790702	162812817	ENSG00000132196.13	HSD17B7	+
chr1	162824458	162868815	ENSG00000185860.13	CCDC190	-
chr1	163068775	163076802	ENSG00000117152.13	RGS4	+
chr1	163266576	163355764	ENSG00000143228.12	NUF2	+
chr1	165201867	165356715	ENSG00000162761.14	LMX1A	-
chr1	165400917	165445355	ENSG00000143171.12	RXRG	-
chr1	165544007	165563961	ENSG00000162763.3	LRRC52	+
chr1	165630861	165661796	ENSG00000143198.12	MGST3	+
chr1	165724293	165827755	ENSG00000143183.16	TMCO1	-
chr1	166839447	166856344	ENSG00000143157.11	POGK	+
chr1	166856510	166876327	ENSG00000152382.5	TADA1	-
chr1	167052836	167166479	ENSG00000143167.11	GPA33	-
chr1	167094045	167129165	ENSG00000198842.9	DUSP27	+
chr1	167529677	167553767	ENSG00000143162.7	CREG1	-
chr1	167630093	167706249	ENSG00000198771.10	RCSD1	+
chr1	167721192	167791919	ENSG00000197965.11	MPZL1	+
chr1	167916729	167937040	ENSG00000143158.10	MPC2	-
chr1	168079543	168137667	ENSG00000143147.14	GPR161	-
chr1	168178933	168202114	ENSG00000143155.12	TIPRL	+
chr1	168225938	168253025	ENSG00000213064.9	SFT2D2	+
chr1	168281040	168314426	ENSG00000143178.12	TBX19	+
chr1	168540765	168543997	ENSG00000143185.3	XCL2	-
chr1	168576473	168582077	ENSG00000143184.4	XCL1	+
chr1	168695459	168729264	ENSG00000143196.4	DPT	-
chr1	169105697	169132722	ENSG00000143153.12	ATP1B1	+
chr1	169132531	169367967	ENSG00000143156.13	NME7	-
chr1	169367970	169396540	ENSG00000117475.13	BLZF1	+
chr1	169514166	169586588	ENSG00000198734.10	F5	-
chr1	169588849	169630193	ENSG00000174175.16	SELP	-
chr1	169662007	169854080	ENSG00000000460.16	C1orf112	+
chr1	169690667	169711698	ENSG00000188404.8	SELL	-
chr1	169792529	169794966	ENSG00000171806.11	METTL18	-
chr1	169849631	169894267	ENSG00000000457.13	SCYL3	-
chr1	170532129	170553446	ENSG00000120370.12	GORAB	+
chr1	170935471	171064765	ENSG00000117501.14	MROH9	+
chr1	171185208	171211230	ENSG00000094963.13	FMO2	+
chr1	171248471	171285978	ENSG00000010932.16	FMO1	+
chr1	171314208	171342084	ENSG00000076258.9	FMO4	+
chr1	171485551	171593511	ENSG00000117523.15	PRRC2C	+
chr1	171600621	171638799	ENSG00000283683.1	MYOCOS	+
chr1	171635417	171652683	ENSG00000034971.16	MYOC	-
chr1	171700160	171742247	ENSG00000117533.14	VAMP4	-
chr1	172370189	172444086	ENSG00000135845.9	PIGC	-
chr1	172420688	172468831	ENSG00000180999.10	C1orf105	+
chr1	172532349	172611833	ENSG00000094975.13	SUCO	+
chr1	172659018	172666874	ENSG00000117560.7	FASLG	+
chr1	173039960	173050963	ENSG00000120337.8	TNFSF18	-
chr1	173183734	173207313	ENSG00000117586.10	TNFSF4	-
chr1	173477266	173488807	ENSG00000117592.8	PRDX6	+
chr1	173500464	173603094	ENSG00000162753.11	SLC9C2	-
chr1	173609561	173669862	ENSG00000183831.6	ANKRD45	-
chr1	173635333	173637134	ENSG00000232113.2	TEX50	+
chr1	173799550	173824720	ENSG00000120334.15	CENPL	-
chr1	173824503	173858546	ENSG00000117593.9	DARS2	+
chr1	173868082	173903549	ENSG00000185278.15	ZBTB37	+
chr1	173903804	173917378	ENSG00000117601.13	SERPINC1	-
chr1	174999163	175011715	ENSG00000116161.17	CACYBP	+
chr1	175067858	175148066	ENSG00000120332.15	TNN	+
chr1	175156987	175192999	ENSG00000235750.9	KIAA0040	-
chr1	176463171	176845605	ENSG00000116183.10	PAPPA2	+
chr1	177171497	177282422	ENSG00000198797.6	BRINP2	+
chr1	178479247	178499634	ENSG00000188585.8	CLEC20A	-
chr1	178725147	178921841	ENSG00000116191.17	RALGPS2	+
chr1	178849705	178871052	ENSG00000116194.12	ANGPTL1	-
chr1	179025804	179076562	ENSG00000116199.11	FAM20B	+
chr1	179081377	179098023	ENSG00000186283.13	TOR3A	+
chr1	179099327	179229684	ENSG00000143322.19	ABL2	-
chr1	179293714	179358680	ENSG00000057252.12	SOAT1	+
chr1	179365720	179554735	ENSG00000162779.21	AXDND1	+
chr1	179550539	179575952	ENSG00000116218.12	NPHS2	-
chr1	179591613	179691272	ENSG00000162782.15	TDRD5	+
chr1	179743163	179816198	ENSG00000143340.6	FAM163A	+
chr1	179839967	179877803	ENSG00000169905.12	TOR1AIP2	-
chr1	180154834	180204030	ENSG00000116260.16	QSOX1	+
chr1	180230286	180278982	ENSG00000121454.5	LHX4	+
chr1	180913154	180951614	ENSG00000135835.11	KIAA1614	+
chr1	181033425	181061938	ENSG00000153029.14	MR1	+
chr1	181088712	181092899	ENSG00000162783.10	IER5	+
chr1	182054570	182061712	ENSG00000179930.5	ZNF648	-
chr1	182381704	182392206	ENSG00000135821.17	GLUL	-
chr1	182398117	182400616	ENSG00000203730.2	TEDDM1	-
chr1	182409192	182560599	ENSG00000121446.18	RGSL1	+
chr1	182598623	182604408	ENSG00000143333.6	RGS16	-
chr1	182641816	182684576	ENSG00000135824.12	RGS8	-
chr1	182789293	182830384	ENSG00000135838.13	NPL	+
chr1	182839369	182887751	ENSG00000135829.16	DHX9	+
chr1	183023460	183145592	ENSG00000135862.5	LAMC1	+
chr1	183186238	183244900	ENSG00000058085.14	LAMC2	+
chr1	183248237	183418602	ENSG00000157064.10	NMNAT2	-
chr1	183472216	183598246	ENSG00000116698.21	SMG7	+
chr1	183555563	183590876	ENSG00000116701.14	NCF2	-
chr1	183620846	183635757	ENSG00000162704.15	ARPC5	-
chr1	183636085	183928531	ENSG00000143344.15	RGL1	+
chr1	183646404	183653316	ENSG00000173627.7	APOBEC4	-
chr1	183929854	184037729	ENSG00000198756.10	COLGALT2	-
chr1	184051677	184074212	ENSG00000198860.11	TSEN15	+
chr1	184690231	184754913	ENSG00000116406.18	EDEM3	-
chr1	185045364	185102608	ENSG00000121481.10	RNF2	+
chr1	185118098	185157072	ENSG00000121486.11	TRMT1L	-
chr1	185296388	185317329	ENSG00000116679.15	IVNS1ABP	-
chr1	185734551	186190949	ENSG00000143341.11	HMCN1	+
chr1	186296279	186314562	ENSG00000116690.12	PRG4	+
chr1	186443566	186461122	ENSG00000116703.13	PDC	-
chr1	186671791	186680427	ENSG00000073756.11	PTGS2	-
chr1	186828953	186988981	ENSG00000116711.9	PLA2G4A	+
chr1	190097662	190478404	ENSG00000162670.10	BRINP3	-
chr1	192158457	192185815	ENSG00000150681.9	RGS18	+
chr1	192316992	192367285	ENSG00000253148.1	RGS21	+
chr1	192575727	192580031	ENSG00000090104.11	RGS1	+
chr1	192636138	192660306	ENSG00000127074.14	RGS13	+
chr1	192809039	192812283	ENSG00000116741.7	RGS2	+
chr1	193059422	193091777	ENSG00000116747.12	TROVE2	+
chr1	193096468	193106114	ENSG00000023572.8	GLRX2	-
chr1	193179045	193186654	ENSG00000162630.5	B3GALT2	-
chr1	196651878	196747504	ENSG00000000971.15	CFH	+
chr1	196774795	196795406	ENSG00000116785.13	CFHR3	+
chr1	196977556	197009674	ENSG00000134389.9	CFHR5	+
chr1	197039191	197067267	ENSG00000143278.3	F13B	-
chr1	197153680	197200542	ENSG00000177888.7	ZBTB41	-
chr1	197902647	197907367	ENSG00000203724.10	C1orf53	+
chr1	197911902	197935478	ENSG00000143355.15	LHX9	+
chr1	198156963	198322420	ENSG00000151414.14	NEK7	+
chr1	198523222	198540945	ENSG00000151418.11	ATP6V1G3	-
chr1	198638671	198757283	ENSG00000081237.18	PTPRC	+
chr1	200404940	200410056	ENSG00000162702.7	ZNF281	-
chr1	200551497	200620734	ENSG00000118193.11	KIF14	-
chr1	200623896	200669969	ENSG00000118197.13	DDX59	-
chr1	200739558	200860704	ENSG00000118200.14	CAMSAP2	+
chr1	200872955	200874178	ENSG00000170128.4	GPR25	+
chr1	200891048	200915735	ENSG00000163362.10	INAVA	+
chr1	200969390	201023700	ENSG00000116852.14	KIF21B	-
chr1	201039512	201112566	ENSG00000081248.10	CACNA1S	-
chr1	201113953	201127184	ENSG00000232237.3	ASCL5	-
chr1	201134772	201171574	ENSG00000116857.16	TMEM9	-
chr1	201190825	201228952	ENSG00000163395.16	IGFN1	+
chr1	201283452	201332993	ENSG00000081277.12	PKP1	+
chr1	201403768	201429866	ENSG00000159173.18	TNNI1	-
chr1	201464383	201469237	ENSG00000174307.6	PHLDA3	-
chr1	201483530	201509456	ENSG00000159176.13	CSRP1	-
chr1	201888680	201892306	ENSG00000198892.6	SHISA4	+
chr1	201896452	201946588	ENSG00000163431.12	LMOD1	-
chr1	201955491	201970661	ENSG00000134375.10	TIMM17A	+
chr1	202122858	202133592	ENSG00000170075.8	GPR37L1	+
chr1	202133404	202144743	ENSG00000143862.7	ARL8A	-
chr1	202147013	202161588	ENSG00000143851.15	PTPN7	-
chr1	202193901	202319781	ENSG00000133067.17	LGR6	+
chr1	202331657	202341980	ENSG00000077152.9	UBE2T	-
chr1	202590596	202710417	ENSG00000143858.11	SYT2	-
chr1	202878957	202889135	ENSG00000183155.4	RABIF	-
chr1	202940823	202958572	ENSG00000159346.12	ADIPOR1	-
chr1	202961869	202967280	ENSG00000159348.12	CYB5R1	-
chr1	203007386	203024848	ENSG00000163444.11	TMEM183A	+
chr1	203026498	203078740	ENSG00000143847.15	PPFIA4	+
chr1	203083132	203086036	ENSG00000122180.4	MYOG	-
chr1	203090654	203167405	ENSG00000163485.16	ADORA1	+
chr1	203167811	203175813	ENSG00000133055.8	MYBPH	-
chr1	203178931	203186749	ENSG00000133048.12	CHI3L1	-
chr1	203212827	203273641	ENSG00000133063.15	CHIT1	-
chr1	203305491	203309602	ENSG00000159388.5	BTG2	+
chr1	203340628	203351489	ENSG00000122176.10	FMOD	-
chr1	203475828	203491352	ENSG00000188783.5	PRELP	+
chr1	203494143	203508864	ENSG00000188770.9	OPTC	+
chr1	203765176	203776233	ENSG00000122188.12	LAX1	+
chr1	203861603	203870550	ENSG00000182004.12	SNRPE	+
chr1	204073115	204127743	ENSG00000143842.14	SOX13	+
chr1	204131062	204152003	ENSG00000143845.14	ETNK2	-
chr1	204154819	204190324	ENSG00000143839.14	REN	-
chr1	204190341	204196486	ENSG00000170498.8	KISS1	-
chr1	204198160	204214092	ENSG00000174567.7	GOLT1A	-
chr1	204403387	204411791	ENSG00000158615.8	PPP1R15B	-
chr1	204422628	204494724	ENSG00000133056.13	PIK3C2B	-
chr1	204516379	204558120	ENSG00000198625.12	MDM4	+
chr1	204617170	204685733	ENSG00000170382.11	LRRN2	-
chr1	205042937	205078284	ENSG00000184144.11	CNTN2	+
chr1	205083129	205084460	ENSG00000174529.7	TMEM81	-
chr1	205086142	205122015	ENSG00000117222.13	RBBP5	-
chr1	205142505	205211566	ENSG00000133059.16	DSTYK	-
chr1	205228176	205273343	ENSG00000133069.15	TMCC2	+
chr1	205302059	205321791	ENSG00000163545.8	NUAK2	-
chr1	205336065	205357090	ENSG00000162873.14	KLHDC8A	-
chr1	205504595	205532793	ENSG00000117266.15	CDK18	+
chr1	205597556	205631962	ENSG00000158711.13	ELK4	-
chr1	205657851	205680459	ENSG00000158715.5	SLC45A3	-
chr1	205767986	205775460	ENSG00000117280.12	RAB29	-
chr1	205789093	205813748	ENSG00000133065.10	SLC41A1	-
chr1	205828022	205850132	ENSG00000162877.12	PM20D1	-
chr1	205913048	205943460	ENSG00000174502.18	SLC26A9	-
chr1	205976740	206003461	ENSG00000276600.4	RAB7B	-
chr1	206009264	206023909	ENSG00000196188.10	CTSE	-
chr1	206109692	206117699	ENSG00000198049.6	AVPR1B	-
chr1	206186179	206204414	ENSG00000196550.10	FAM72A	-
chr1	206203345	206464443	ENSG00000266028.7	SRGAP2	+
chr1	206571292	206612463	ENSG00000143486.15	EIF2D	-
chr1	206635536	206684419	ENSG00000143479.15	DYRK3	+
chr1	206684944	206734283	ENSG00000162889.10	MAPKAPK2	+
chr1	206767602	206772494	ENSG00000136634.5	IL10	-
chr1	206798870	206842981	ENSG00000142224.15	IL19	+
chr1	206865354	206869223	ENSG00000162891.10	IL20	+
chr1	206897443	206904139	ENSG00000162892.15	IL24	+
chr1	206904386	206923247	ENSG00000162894.11	FCMR	-
chr1	206928518	206946466	ENSG00000162896.5	PIGR	-
chr1	206957965	206970625	ENSG00000162897.14	FCAMR	-
chr1	207018521	207032756	ENSG00000182795.12	C1orf116	-
chr1	207034366	207081024	ENSG00000123836.14	PFKFB2	+
chr1	207043849	207052980	ENSG00000180667.10	YOD1	-
chr1	207088842	207099993	ENSG00000123843.12	C4BPB	+
chr1	207104262	207144972	ENSG00000123838.10	C4BPA	+
chr1	207321508	207386804	ENSG00000196352.14	CD55	+
chr1	207454230	207489895	ENSG00000117322.17	CR2	+
chr1	207496147	207640647	ENSG00000203710.10	CR1	+
chr1	207880972	207911402	ENSG00000174059.16	CD34	-
chr1	208022242	208244320	ENSG00000076356.6	PLXNA2	-
chr1	209583717	209613938	ENSG00000008118.9	CAMK1G	+
chr1	209675420	209676388	ENSG00000123689.5	G0S2	+
chr1	209686178	209734950	ENSG00000117594.9	HSD11B1	+
chr1	209756032	209782320	ENSG00000009790.14	TRAF3IP3	+
chr1	209779208	209784559	ENSG00000162757.4	C1orf74	-
chr1	209785623	209806175	ENSG00000117595.10	IRF6	-
chr1	209828007	209857565	ENSG00000117597.17	DIEXF	+
chr1	209938174	210171389	ENSG00000143469.18	SYT14	+
chr1	210232799	210246631	ENSG00000082497.11	SERTAD4	+
chr1	210328252	210676296	ENSG00000054392.12	HHAT	+
chr1	211258377	211316385	ENSG00000117625.13	RCOR3	+
chr1	211326615	211374946	ENSG00000082512.14	TRAF5	+
chr1	211476522	211492917	ENSG00000198570.5	RD3	-
chr1	211571568	211578742	ENSG00000170385.9	SLC30A1	-
chr1	211658657	211675630	ENSG00000117650.12	NEK2	-
chr1	211940399	212035542	ENSG00000143493.12	INTS7	-
chr1	212363931	212414901	ENSG00000065600.12	TMEM206	-
chr1	212432887	212446379	ENSG00000117691.9	NENF	+
chr1	212565334	212620777	ENSG00000162772.16	ATF3	+
chr1	212624474	212626778	ENSG00000162771.7	FAM71A	+
chr1	212686418	212699985	ENSG00000123685.8	BATF3	-
chr1	212726153	212791782	ENSG00000117697.14	NSL1	-
chr1	212791828	212816626	ENSG00000203705.10	TATDN3	+
chr1	212830141	212847649	ENSG00000185523.6	SPATA45	-
chr1	212858255	212899363	ENSG00000162769.12	FLVCR1	+
chr1	212950520	212992037	ENSG00000143494.15	VASH2	+
chr1	212992182	213015826	ENSG00000174606.13	ANGEL2	-
chr1	213051233	213274773	ENSG00000136643.11	RPS6KC1	+
chr1	214281102	214337131	ENSG00000143499.13	SMYD2	+
chr1	214603195	214664588	ENSG00000117724.12	CENPF	+
chr1	215005775	215237093	ENSG00000082482.13	KCNK2	+
chr1	215567392	215621807	ENSG00000136636.12	KCTD3	+
chr1	216503246	217137755	ENSG00000196482.16	ESRRG	-
chr1	217426992	217631082	ENSG00000092978.10	GPATCH2	-
chr1	217631324	217871696	ENSG00000162814.10	SPATA17	+
chr1	218285287	218337983	ENSG00000067533.5	RRP15	+
chr1	218346235	218444619	ENSG00000092969.11	TGFB2	+
chr1	219173844	219212865	ENSG00000143353.11	LYPLAL1	+
chr1	219608347	219613145	ENSG00000215817.5	ZC3H11B	-
chr1	219685427	219958647	ENSG00000196660.10	SLC30A10	-
chr1	219968601	220046658	ENSG00000136628.17	EPRS	-
chr1	220057482	220090462	ENSG00000162813.17	BPNT1	-
chr1	220094102	220148041	ENSG00000067704.9	IARS2	+
chr1	220689845	220699157	ENSG00000162817.6	C1orf115	+
chr1	220748225	220784815	ENSG00000117791.15	2002-03-01	+
chr1	220786759	220819657	ENSG00000186205.12	2001-03-01	+
chr1	220879400	220885059	ENSG00000136630.12	HLX	+
chr1	221701424	221742176	ENSG00000143507.17	DUSP10	-
chr1	222522258	222548103	ENSG00000143512.12	HHIPL2	-
chr1	222557902	222589933	ENSG00000143498.17	TAF1A	-
chr1	222618086	222668012	ENSG00000154305.16	MIA3	+
chr1	222668013	222713210	ENSG00000186063.12	AIDA	-
chr1	222712553	222735196	ENSG00000162819.11	BROX	+
chr1	222737207	222750805	ENSG00000197520.10	FAM177B	+
chr1	223109406	223143282	ENSG00000187554.11	TLR5	-
chr1	223220819	223364202	ENSG00000143502.14	SUSD4	-
chr1	223393417	223395470	ENSG00000178395.6	CCDC185	+
chr1	223701593	223776018	ENSG00000162909.17	CAPN2	+
chr1	223779899	223845972	ENSG00000143514.16	TP53BP2	-
chr1	224114087	224162047	ENSG00000143756.11	FBXO28	+
chr1	224356850	224379459	ENSG00000143771.11	CNIH4	+
chr1	224896262	225399292	ENSG00000185842.15	DNAH14	+
chr1	225401502	225428925	ENSG00000143815.14	LBR	-
chr1	225486835	225653142	ENSG00000154380.17	ENAH	-
chr1	225777813	225790466	ENSG00000143742.12	SRP9	+
chr1	225810092	225845563	ENSG00000143819.12	EPHX1	+
chr1	225982702	225999331	ENSG00000143751.9	SDE2	-
chr1	226061851	226072001	ENSG00000163041.9	H3F3A	+
chr1	226144679	226186730	ENSG00000182827.8	ACBD3	-
chr1	226223618	226227054	ENSG00000185155.11	MIXL1	+
chr1	226231149	226309869	ENSG00000183814.15	LIN9	-
chr1	226360691	226408079	ENSG00000143799.12	PARP1	-
chr1	226548800	226609214	ENSG00000203685.9	STUM	+
chr1	226870184	226896105	ENSG00000143801.16	PSEN2	+
chr1	226897536	226987545	ENSG00000163050.16	COQ8A	+
chr1	227563543	227677443	ENSG00000181450.17	ZNF678	+
chr1	227728539	227781231	ENSG00000143740.14	SNAP47	+
chr1	227730425	227735411	ENSG00000081692.12	JMJD4	-
chr1	227815693	227846470	ENSG00000185888.5	PRSS38	+
chr1	228007051	228061260	ENSG00000154342.5	WNT3A	+
chr1	228100726	228105411	ENSG00000143793.12	C1orf35	-
chr1	228106679	228109312	ENSG00000162910.18	MRPL55	-
chr1	228139962	228148984	ENSG00000143774.16	GUK1	+
chr1	228149852	228159826	ENSG00000198835.3	GJC2	+
chr1	228165815	228182257	ENSG00000181873.12	IBA57	+
chr1	228203506	228213664	ENSG00000162913.9	OBSCN-AS1	-
chr1	228208130	228378874	ENSG00000154358.20	OBSCN	+
chr1	228407940	228416861	ENSG00000162931.11	TRIM17	-
chr1	228424845	228425325	ENSG00000168148.3	HIST3H3	-
chr1	228456979	228457873	ENSG00000181218.5	HIST3H2A	-
chr1	228458107	228460470	ENSG00000196890.4	HIST3H2BB	+
chr1	228487061	228495766	ENSG00000168159.11	RNF187	+
chr1	228735077	228746669	ENSG00000116574.5	RHOU	+
chr1	229249636	229251810	ENSG00000177800.2	TMEM78	+
chr1	229321005	229343294	ENSG00000154429.10	CCSAP	-
chr1	229431245	229434098	ENSG00000143632.14	ACTA1	-
chr1	229440260	229508341	ENSG00000069248.11	NUP133	-
chr1	229593111	229626047	ENSG00000135801.9	TAF5L	-
chr1	229626234	229660199	ENSG00000135763.9	URB2	+
chr1	230057990	230282124	ENSG00000143641.9	GALNT2	+
chr1	230314482	230426371	ENSG00000177614.10	PGBD5	-
chr1	230642489	230693982	ENSG00000135775.13	COG2	+
chr1	230747384	230802003	ENSG00000135773.12	CAPN9	+
chr1	230837119	230869589	ENSG00000119280.16	C1orf198	-
chr1	230906243	230978875	ENSG00000143643.12	TTC13	-
chr1	230978981	231000595	ENSG00000173409.13	ARV1	+
chr1	231162112	231221556	ENSG00000119283.15	TRIM67	+
chr1	231184098	231187627	ENSG00000235710.4	AL109810.2	-
chr1	231223763	231241187	ENSG00000143633.12	C1orf131	-
chr1	231241207	231277973	ENSG00000116906.11	GNPAT	+
chr1	231332753	231337852	ENSG00000116903.7	EXOC8	-
chr1	231337104	231355023	ENSG00000010072.15	SPRTN	+
chr1	231363751	231425044	ENSG00000135766.8	EGLN1	-
chr1	232397965	232561558	ENSG00000116991.10	SIPA1L2	-
chr1	232804892	232808407	ENSG00000212916.4	MAP10	+
chr1	232950605	232983882	ENSG00000135778.11	NTPCR	+
chr1	233327768	233385148	ENSG00000143674.10	MAP3K21	+
chr1	234373456	234384049	ENSG00000168275.14	COA6	+
chr1	234391313	234479103	ENSG00000059588.9	TARBP1	-
chr1	234604269	234609525	ENSG00000168264.10	IRF2BP2	-
chr1	235449923	235504481	ENSG00000162885.12	B3GALNT2	-
chr1	235547687	235650754	ENSG00000168243.10	GNG4	-
chr1	235975830	236065162	ENSG00000116962.14	NID1	-
chr1	236142505	236221865	ENSG00000077585.13	GPR137B	+
chr1	236215555	236281985	ENSG00000086619.13	ERO1B	-
chr1	236518000	236552981	ENSG00000116977.18	LGALS8	+
chr1	236686454	236764631	ENSG00000077522.12	ACTN2	+
chr1	237004103	237004418	ENSG00000244020.2	MT1HL1	-
chr1	237877864	237890922	ENSG00000116996.9	ZP4	-
chr1	237943724	237945275	ENSG00000270188.1	MTRNR2L11	-
chr1	239386565	239915452	ENSG00000133019.11	CHRM3	+
chr1	241497603	241519761	ENSG00000091483.6	FH	-
chr1	241532134	241595642	ENSG00000117009.11	KMO	+
chr1	241652278	241802133	ENSG00000162843.17	WDR64	+
chr1	241847967	241895148	ENSG00000174371.16	EXO1	+
chr1	241957767	241959062	ENSG00000196289.7	BECN2	+
chr1	241995490	241999073	ENSG00000197769.5	MAP1LC3C	-
chr1	243124428	243255348	ENSG00000143702.15	CEP170	-
chr1	244048939	244057476	ENSG00000179456.10	ZBTB18	+
chr1	244352635	244389663	ENSG00000173728.10	C1orf100	+
chr1	244454377	244641177	ENSG00000179397.17	CATSPERE	+
chr1	244652935	244709033	ENSG00000121644.18	DESI2	+
chr1	244730375	244730962	ENSG00000284188.1	AL451007.3	-
chr1	244835322	244845057	ENSG00000203667.9	COX20	+
chr1	244840638	244864560	ENSG00000153187.18	HNRNPU	-
chr1	245154985	245709431	ENSG00000162849.15	KIF26B	+
chr1	246540560	246566324	ENSG00000162851.7	TFB2M	-
chr1	246724047	246768137	ENSG00000143653.9	SCCPDH	+
chr1	246839098	246931978	ENSG00000153207.14	AHCTF1	-
chr1	247099962	247104372	ENSG00000188295.14	ZNF669	-
chr1	247121975	247172016	ENSG00000196418.12	ZNF124	-
chr1	247297412	247331846	ENSG00000162714.12	ZNF496	-
chr1	247416156	247449108	ENSG00000162711.16	NLRP3	+
chr1	247449118	247458105	ENSG00000177535.8	OR2B11	-
chr1	247507058	247577690	ENSG00000169224.12	GCSAML	+
chr1	247524677	247536440	ENSG00000196242.8	OR2C3	-
chr1	247588360	247589313	ENSG00000177489.1	OR2G2	+
chr1	247605586	247606515	ENSG00000177476.3	OR2G3	+
chr1	247670812	247679739	ENSG00000197437.4	OR13G1	-
chr1	247754846	247760556	ENSG00000221888.4	OR1C1	-
chr1	247814660	247824119	ENSG00000196772.4	OR14A16	-
chr1	247840928	247841896	ENSG00000197591.3	OR11L1	-
chr1	247857199	247878205	ENSG00000162722.8	TRIM58	+
chr1	247895587	247896531	ENSG00000238243.3	OR2W3	+
chr1	247920252	247921956	ENSG00000177462.7	OR2T8	+
chr1	247924889	247935339	ENSG00000177275.4	OR2AJ1	+
chr1	247965233	247966386	ENSG00000187080.9	OR2AK2	+
chr1	248013660	248024276	ENSG00000197454.2	OR2L5	+
chr1	248030070	248042305	ENSG00000203663.4	OR2L2	+
chr1	248046836	248063407	ENSG00000198128.4	OR2L3	+
chr1	248095184	248101103	ENSG00000196071.5	OR2L13	+
chr1	248145148	248146086	ENSG00000162727.3	OR2M5	+
chr1	248174821	248181067	ENSG00000198601.3	OR2M2	+
chr1	248197265	248212925	ENSG00000228198.3	OR2M3	+
chr1	248231417	248244679	ENSG00000171180.2	OR2M4	+
chr1	248269917	248277976	ENSG00000177212.4	OR2T33	-
chr1	248290139	248303424	ENSG00000177201.2	OR2T12	-
chr1	248323630	248324568	ENSG00000177186.3	OR2M7	-
chr1	248348775	248349713	ENSG00000177174.1	OR14C36	+
chr1	248361581	248362627	ENSG00000196944.4	OR2T4	+
chr1	248375746	248391811	ENSG00000198104.3	OR2T6	+
chr1	248403048	248408020	ENSG00000175143.4	OR2T1	+
chr1	248445512	248455725	ENSG00000196240.4	OR2T2	+
chr1	248473351	248474307	ENSG00000196539.3	OR2T3	+
chr1	248488589	248491113	ENSG00000203661.4	OR2T5	+
chr1	248508073	248527337	ENSG00000188558.6	OR2G6	+
chr1	248556912	248562772	ENSG00000182783.5	OR2T29	-
chr1	248573801	248574757	ENSG00000183310.3	OR2T34	-
chr1	248636356	248645278	ENSG00000177151.4	OR2T35	-
chr1	248649838	248655528	ENSG00000187701.4	OR2T27	-
chr1	248681369	248682304	ENSG00000189181.4	OR14I1	-
chr1	248810446	248826633	ENSG00000175137.10	SH3BP5L	-
chr1	248838210	248849517	ENSG00000171161.12	ZNF672	+
chr1	248850006	248859144	ENSG00000171163.15	ZNF692	-
chr1	248906196	248919946	ENSG00000185220.11	PGBD2	+
chr2	38814	46870	ENSG00000184731.5	FAM110C	-
chr2	217730	266398	ENSG00000035115.21	SH3YL1	-
chr2	264140	278283	ENSG00000143727.15	ACP1	+
chr2	279558	288851	ENSG00000189292.15	ALKAL2	-
chr2	667335	677439	ENSG00000151353.14	TMEM18	-
chr2	950868	1367613	ENSG00000172554.11	SNTG2	+
chr2	1374223	1543711	ENSG00000115705.20	TPO	+
chr2	1631887	1744852	ENSG00000130508.10	PXDN	-
chr2	1789113	2331260	ENSG00000186487.17	MYT1L	-
chr2	3379675	3485094	ENSG00000171853.15	TRAPPC12	+
chr2	3497361	3519736	ENSG00000182551.13	ADI1	-
chr2	3575205	3580919	ENSG00000171863.12	RPS7	+
chr2	3594832	3644644	ENSG00000118004.17	COLEC11	+
chr2	3658195	3702671	ENSG00000151360.9	ALLC	+
chr2	3703592	3847411	ENSG00000214866.8	DCDC2C	+
chr2	6840570	6866635	ENSG00000134326.11	CMPK2	-
chr2	6865806	6898239	ENSG00000134321.11	RSAD2	+
chr2	6917392	7068286	ENSG00000151692.14	RNF144A	+
chr2	8678845	8684453	ENSG00000115738.9	ID2	+
chr2	8721081	8837630	ENSG00000134313.15	KIDINS220	-
chr2	8852690	9003813	ENSG00000143797.11	MBOAT2	-
chr2	9206765	9405683	ENSG00000151693.10	ASAP2	+
chr2	9403475	9423547	ENSG00000119185.12	ITGB1BP1	-
chr2	9423568	9473101	ENSG00000119203.13	CPSF3	+
chr2	9473658	9496543	ENSG00000134330.18	IAH1	+
chr2	9488486	9555792	ENSG00000151694.12	ADAM17	-
chr2	9583972	9631014	ENSG00000134308.13	YWHAQ	-
chr2	9843354	9934416	ENSG00000115750.16	TAF1B	+
chr2	9951693	10002277	ENSG00000134317.17	GRHL1	+
chr2	10042849	10054836	ENSG00000172059.10	KLF11	+
chr2	10056780	10080944	ENSG00000205795.4	CYS1	-
chr2	10120698	10131419	ENSG00000171848.14	RRM2	+
chr2	10302889	10427617	ENSG00000115756.12	HPCAL1	+
chr2	10570766	10689987	ENSG00000115761.15	NOL10	-
chr2	10911937	10914225	ENSG00000162975.4	KCNF1	+
chr2	11133053	11146790	ENSG00000150873.11	C2orf50	+
chr2	11155198	11178874	ENSG00000162976.12	PQLC3	+
chr2	11179761	11348330	ENSG00000134318.13	ROCK2	-
chr2	11444375	11466177	ENSG00000169016.16	E2F6	-
chr2	14632686	14650814	ENSG00000162981.13	FAM84A	+
chr2	15591178	15631111	ENSG00000079785.14	DDX1	+
chr2	15940564	15947007	ENSG00000134323.11	MYCN	+
chr2	16549459	16666331	ENSG00000197872.11	FAM49A	-
chr2	17510584	17518439	ENSG00000214842.5	RAD51AP2	-
chr2	17539126	17657018	ENSG00000163032.11	VSNL1	+
chr2	17663812	17800242	ENSG00000163029.15	SMC6	-
chr2	17753858	17788941	ENSG00000178295.14	GEN1	+
chr2	17816496	17817101	ENSG00000151379.3	MSGN1	+
chr2	17877847	18361616	ENSG00000170745.11	KCNS3	+
chr2	19351485	19358653	ENSG00000143867.6	OSR1	-
chr2	19896643	19901986	ENSG00000183891.5	TTC32	-
chr2	19910260	19990131	ENSG00000118965.14	WDR35	-
chr2	19992111	20012694	ENSG00000132031.12	MATN3	-
chr2	20032650	20052028	ENSG00000068697.6	LAPTM4A	-
chr2	20200797	20225433	ENSG00000115884.10	SDC1	-
chr2	20248691	20352234	ENSG00000055917.15	PUM2	-
chr2	20447074	20449445	ENSG00000143878.9	RHOB	+
chr2	20666664	20679245	ENSG00000143869.6	GDF7	+
chr2	20684014	20823130	ENSG00000118961.14	LDAH	-
chr2	21001429	21044073	ENSG00000084674.14	APOB	-
chr2	21123917	21143272	ENSG00000218819.4	TDRD15	+
chr2	23385217	23708611	ENSG00000119771.14	KLHL29	+
chr2	24029340	24049575	ENSG00000163026.11	WDCP	-
chr2	24067584	24076443	ENSG00000115128.6	SF3B6	-
chr2	24077433	24085861	ENSG00000115129.13	TP53I3	-
chr2	24115371	24123477	ENSG00000176732.6	PFN4	-
chr2	24789734	24793382	ENSG00000184924.5	PTRHD1	-
chr2	24793136	24822376	ENSG00000138092.10	CENPO	+
chr2	24819169	24919839	ENSG00000138031.14	ADCY3	-
chr2	25160853	25168903	ENSG00000115138.10	POMC	-
chr2	25377198	25673647	ENSG00000138101.18	DTNB	-
chr2	25926596	25982749	ENSG00000084731.14	KIF3C	-
chr2	26173091	26189663	ENSG00000157833.12	GAREM2	+
chr2	26190635	26244726	ENSG00000084754.10	HADHA	-
chr2	26243170	26290468	ENSG00000138029.13	HADHB	+
chr2	26308173	26346817	ENSG00000173567.14	ADGRF3	-
chr2	26308547	26395891	ENSG00000138018.17	SELENOI	+
chr2	26401916	26456711	ENSG00000157856.10	DRC1	+
chr2	26457203	26558698	ENSG00000115155.16	OTOF	-
chr2	26562582	26579532	ENSG00000173557.14	C2orf70	+
chr2	26581202	26641368	ENSG00000157884.10	CIB4	-
chr2	26692690	26733420	ENSG00000171303.6	KCNK3	+
chr2	26847747	26950351	ENSG00000157851.16	DPYSL5	+
chr2	26970612	27027196	ENSG00000084764.10	MAPRE3	+
chr2	27032910	27041695	ENSG00000119777.18	TMEM214	+
chr2	27070472	27071773	ENSG00000228474.5	OST4	-
chr2	27078567	27086408	ENSG00000138080.13	EMILIN1	+
chr2	27086747	27100772	ENSG00000138030.12	KHK	+
chr2	27098889	27119115	ENSG00000138028.15	CGREF1	-
chr2	27123789	27130812	ENSG00000143994.13	ABHD1	+
chr2	27130756	27134675	ENSG00000138073.13	PREB	-
chr2	27136848	27139410	ENSG00000186143.11	PRR30	-
chr2	27149004	27156974	ENSG00000163792.6	TCF23	+
chr2	27199587	27212958	ENSG00000138074.14	SLC5A6	-
chr2	27212027	27217178	ENSG00000138085.16	ATRAID	+
chr2	27217390	27243943	ENSG00000084774.13	CAD	+
chr2	27253684	27275817	ENSG00000115194.10	SLC30A3	-
chr2	27275421	27281499	ENSG00000163793.12	DNAJC5G	+
chr2	27282392	27307439	ENSG00000138100.13	TRIM54	+
chr2	27307400	27308445	ENSG00000163794.6	UCN	-
chr2	27309492	27325680	ENSG00000115204.14	MPV17	-
chr2	27325849	27357034	ENSG00000115207.13	GTF3C2	-
chr2	27364352	27370486	ENSG00000115211.15	EIF2B4	-
chr2	27370496	27377533	ENSG00000115234.10	SNX17	+
chr2	27377231	27380790	ENSG00000163795.13	ZNF513	-
chr2	27427790	27442259	ENSG00000115216.13	NRBP1	+
chr2	27442366	27446481	ENSG00000157992.12	KRTCAP3	+
chr2	27491883	27495245	ENSG00000115226.9	FNDC4	-
chr2	27496842	27523684	ENSG00000084734.8	GCKR	+
chr2	27537386	27582721	ENSG00000221843.4	C2orf16	+
chr2	27625639	27629012	ENSG00000176714.9	CCDC121	-
chr2	27650812	27663840	ENSG00000119760.15	SUPT7L	-
chr2	27663471	27694976	ENSG00000163798.13	SLC4A1AP	+
chr2	27781364	27891098	ENSG00000171174.13	RBKS	-
chr2	28457145	28643788	ENSG00000163803.12	PLB1	+
chr2	28849821	28870301	ENSG00000171103.10	TRMT61B	-
chr2	28956611	29061373	ENSG00000189350.12	TOGARAM2	+
chr2	29060976	29074261	ENSG00000179270.6	C2orf71	-
chr2	29097705	29189643	ENSG00000115295.19	CLIP4	+
chr2	30146941	30160533	ENSG00000119801.12	YPEL5	+
chr2	30231531	30323730	ENSG00000213626.11	LBH	+
chr2	30447226	30644225	ENSG00000172954.13	LCLAT1	+
chr2	30910467	31155202	ENSG00000158089.14	GALNT14	-
chr2	31173056	31233858	ENSG00000214711.9	CAPN14	-
chr2	31234337	31269447	ENSG00000013016.15	EHD3	+
chr2	31334321	31414715	ENSG00000158125.9	XDH	-
chr2	31522480	31581067	ENSG00000277893.1	SRD5A2	-
chr2	32063611	32157637	ENSG00000021574.11	SPAST	+
chr2	32224453	32265854	ENSG00000091106.18	NLRC4	-
chr2	32277910	32316594	ENSG00000119820.10	YIPF4	+
chr2	33436324	33564750	ENSG00000152689.17	RASGRP3	+
chr2	33583658	33599382	ENSG00000119812.18	FAM98A	-
chr2	36355926	36551135	ENSG00000150938.9	CRIM1	+
chr2	36531805	36646087	ENSG00000171055.14	FEZ2	-
chr2	36696690	36814792	ENSG00000205221.12	VIT	+
chr2	36968383	37084342	ENSG00000008869.11	HEATR5B	-
chr2	37084451	37099244	ENSG00000152133.14	GPATCH11	+
chr2	37099210	37157065	ENSG00000055332.16	EIF2AK2	-
chr2	37201612	37231713	ENSG00000115816.14	CEBPZ	-
chr2	37231631	37253403	ENSG00000003509.15	NDUFAF7	+
chr2	37250502	37324808	ENSG00000115825.9	PRKD3	-
chr2	37344574	37373322	ENSG00000115828.15	QPCT	+
chr2	37641882	37738468	ENSG00000163171.7	CDC42EP3	-
chr2	37923187	38067142	ENSG00000115841.19	RMDN2	+
chr2	38294880	38377285	ENSG00000119787.13	ATL2	-
chr2	38561978	38603586	ENSG00000143889.15	HNRNPLL	-
chr2	38665910	38741237	ENSG00000143891.16	GALM	+
chr2	38743599	38751494	ENSG00000115875.18	SRSF7	-
chr2	39175646	39229588	ENSG00000205111.8	CDKL4	-
chr2	39736060	39779267	ENSG00000138050.14	THUMPD2	-
chr2	40097270	40611053	ENSG00000183023.18	SLC8A1	-
chr2	41935368	41954266	ENSG00000205086.6	C2orf91	-
chr2	42048020	42058528	ENSG00000162878.12	PKDCC	+
chr2	42169350	42332548	ENSG00000143924.18	EML4	+
chr2	42333546	42425088	ENSG00000115944.14	COX7A2L	-
chr2	42762481	42764261	ENSG00000162881.6	OXER1	-
chr2	42767089	42792593	ENSG00000162882.14	HAAO	-
chr2	43222402	43226609	ENSG00000152518.7	ZFP36L2	-
chr2	43230836	43596046	ENSG00000115970.18	THADA	-
chr2	43637273	43767987	ENSG00000152527.13	PLEKHH2	+
chr2	43675151	43676322	ENSG00000223658.7	C1GALT1C1L	-
chr2	43774039	43810010	ENSG00000138036.18	DYNC2LI1	+
chr2	43812472	43838865	ENSG00000138075.11	ABCG5	-
chr2	43838964	43878466	ENSG00000143921.6	ABCG8	+
chr2	43886508	43996005	ENSG00000138095.18	LRPPRC	-
chr2	44167969	44244384	ENSG00000138032.20	PPM1B	+
chr2	44275458	44321494	ENSG00000138079.13	SLC3A1	+
chr2	44316281	44361862	ENSG00000138078.15	PREPL	-
chr2	44361950	44772592	ENSG00000143919.14	CAMKMT	+
chr2	44941898	44946077	ENSG00000138083.4	SIX3	+
chr2	45005161	45009430	ENSG00000170577.7	SIX2	-
chr2	45651345	46187990	ENSG00000171132.13	PRKCE	+
chr2	46293667	46386703	ENSG00000116016.13	EPAS1	+
chr2	46490750	46542557	ENSG00000250565.6	ATP6V1E2	-
chr2	46541806	46583121	ENSG00000119729.11	RHOQ	+
chr2	46580937	46617119	ENSG00000151665.12	PIGF	-
chr2	46616416	46625742	ENSG00000119878.5	CRIPT	+
chr2	46698952	46763129	ENSG00000171150.7	SOCS5	+
chr2	46901870	46941855	ENSG00000180398.11	MCFD2	-
chr2	47516581	47570939	ENSG00000184261.4	KCNK12	-
chr2	48314637	48379294	ENSG00000170802.15	FOXN2	+
chr2	48440598	48515391	ENSG00000162869.15	PPP1R21	+
chr2	48962157	49154537	ENSG00000170820.11	FSHR	-
chr2	53767792	53775196	ENSG00000143942.4	CHAC2	+
chr2	53787044	53818819	ENSG00000068912.13	ERLEC1	+
chr2	53864067	53970840	ENSG00000068878.14	PSME4	-
chr2	54253184	54256272	ENSG00000178021.10	TSPYL6	-
chr2	54330034	54383742	ENSG00000177994.15	C2orf73	+
chr2	55231903	55235853	ENSG00000143947.13	RPS27A	+
chr2	55236595	55269347	ENSG00000085760.14	MTIF2	-
chr2	55287842	55419921	ENSG00000115355.15	CCDC88A	-
chr2	55519604	55545879	ENSG00000163001.11	CFAP36	+
chr2	55547292	55618880	ENSG00000275052.4	PPP4R3B	-
chr2	55634265	55693910	ENSG00000138035.14	PNPT1	-
chr2	55865967	55924139	ENSG00000115380.19	EFEMP1	-
chr2	57907651	58159920	ENSG00000028116.16	VRK2	+
chr2	58159243	58241372	ENSG00000115392.11	FANCL	-
chr2	60451167	60553567	ENSG00000119866.20	BCL11A	-
chr2	60756230	60802085	ENSG00000115421.12	PAPOLG	+
chr2	60940222	61018259	ENSG00000162927.13	PUS10	-
chr2	61017225	61051990	ENSG00000162928.8	PEX13	+
chr2	61065871	61138034	ENSG00000162929.13	KIAA1841	+
chr2	61145068	61164829	ENSG00000237651.6	C2orf74	+
chr2	61177418	61191203	ENSG00000173209.22	AHSA2	+
chr2	61477849	61538626	ENSG00000082898.16	XPO1	-
chr2	61824854	61854143	ENSG00000170264.12	FAM161A	-
chr2	61868089	61888804	ENSG00000115484.14	CCT4	-
chr2	63050057	63057836	ENSG00000115507.9	OTX1	+
chr2	63588609	63607197	ENSG00000014641.17	MDH1	+
chr2	63840940	63891562	ENSG00000169764.15	UGP2	+
chr2	63892146	64019072	ENSG00000143952.19	VPS54	-
chr2	64092652	64144454	ENSG00000197329.11	PELI1	-
chr2	64453969	64461381	ENSG00000119862.12	LGALSL	+
chr2	64631621	64751005	ENSG00000179833.4	SERTAD2	-
chr2	65056366	65087004	ENSG00000011523.13	CEP68	+
chr2	65070701	65130106	ENSG00000138069.16	RAB1A	-
chr2	65227753	65271253	ENSG00000138071.13	ACTR2	+
chr2	66433452	66573869	ENSG00000143995.19	MEIS1	+
chr2	67397319	67410545	ENSG00000143971.7	ETAA1	+
chr2	68041130	68110948	ENSG00000197223.11	C1D	-
chr2	68157844	68176238	ENSG00000115946.7	PNO1	+
chr2	68284171	68320051	ENSG00000119865.8	CNRIP1	-
chr2	68365173	68397453	ENSG00000115956.9	PLEK	+
chr2	68459419	68467258	ENSG00000204923.3	FBXO48	-
chr2	68679601	68826833	ENSG00000163219.11	ARHGAP25	+
chr2	68865481	68871517	ENSG00000163217.1	BMP10	-
chr2	68945232	68952970	ENSG00000183607.9	GKN2	-
chr2	68974573	68980974	ENSG00000169605.5	GKN1	+
chr2	69319769	69387254	ENSG00000198380.12	GFPT1	-
chr2	69395750	69437628	ENSG00000169599.12	NFU1	-
chr2	69644425	69827100	ENSG00000196975.15	ANXA4	+
chr2	69829642	69881396	ENSG00000087338.4	GMCL1	+
chr2	70087454	70089203	ENSG00000169564.6	PCBP1	+
chr2	70257386	70281191	ENSG00000116005.11	PCYOX1	+
chr2	70281362	70293771	ENSG00000143977.13	SNRPG	-
chr2	70295975	70302090	ENSG00000035141.7	FAM136A	-
chr2	70607618	70768225	ENSG00000075340.22	ADD2	-
chr2	70777310	70790643	ENSG00000183733.6	FIGLA	-
chr2	70830214	70835822	ENSG00000116031.8	CD207	-
chr2	70900590	70933446	ENSG00000116035.2	VAX2	+
chr2	70935882	70965406	ENSG00000116039.11	ATP6V1B1	+
chr2	70978380	70985499	ENSG00000144031.11	ANKRD53	+
chr2	71064344	71079805	ENSG00000124357.12	NAGK	+
chr2	71109684	71130239	ENSG00000124370.10	MCEE	-
chr2	71130314	71150101	ENSG00000124383.8	MPHOSPH10	+
chr2	71182739	71227083	ENSG00000124374.8	PAIP2B	-
chr2	71276561	71435069	ENSG00000075292.18	ZNF638	+
chr2	71453722	71686768	ENSG00000135636.13	DYSF	+
chr2	72129238	72148038	ENSG00000003137.8	CYP26B1	-
chr2	72175984	72826041	ENSG00000144036.15	EXOC6B	-
chr2	72887360	72892158	ENSG00000116096.5	SPR	+
chr2	72916260	72936071	ENSG00000135638.13	EMX1	+
chr2	73202258	73212513	ENSG00000214513.3	NOTO	+
chr2	73214222	73227237	ENSG00000135632.11	SMYD5	+
chr2	73228006	73233238	ENSG00000135617.3	PRADC1	-
chr2	73233420	73253021	ENSG00000135624.15	CCT7	+
chr2	73254682	73284431	ENSG00000163013.11	FBXO41	-
chr2	73290929	73293705	ENSG00000135625.7	EGR4	-
chr2	73640832	73642393	ENSG00000144035.3	NAT8	-
chr2	73729104	73737400	ENSG00000144034.14	TPRKB	-
chr2	73762184	73780157	ENSG00000144048.10	DUSP11	-
chr2	73784189	73817147	ENSG00000187833.7	C2orf78	+
chr2	73828916	73873659	ENSG00000124356.15	STAMBP	+
chr2	73892314	73919865	ENSG00000163017.13	ACTG2	+
chr2	73926826	73958961	ENSG00000114956.19	DGUOK	+
chr2	73986404	74108176	ENSG00000187605.15	TET3	+
chr2	74135398	74147994	ENSG00000163170.11	BOLA3	-
chr2	74152528	74178898	ENSG00000114978.17	MOB1A	-
chr2	74198562	74217565	ENSG00000065911.11	MTHFD2	+
chr2	74421678	74425755	ENSG00000005448.16	WDR54	+
chr2	74425836	74442422	ENSG00000114993.16	RTKN	-
chr2	74461057	74465410	ENSG00000115275.11	MOGS	-
chr2	74483073	74494886	ENSG00000115282.19	TTC31	+
chr2	74497517	74503316	ENSG00000179528.15	LBX2	-
chr2	74505043	74508580	ENSG00000115289.13	PCGF1	-
chr2	74513463	74517147	ENSG00000115297.10	TLX2	+
chr2	74518131	74526336	ENSG00000144045.13	DQX1	-
chr2	74526645	74529939	ENSG00000115307.16	AUP1	-
chr2	74529377	74533348	ENSG00000115317.11	HTRA2	+
chr2	74532414	74555690	ENSG00000115318.11	LOXL3	-
chr2	74549026	74557554	ENSG00000115325.13	DOK1	+
chr2	74654228	74683853	ENSG00000135622.12	SEMA4F	+
chr2	74833981	74893359	ENSG00000159399.9	HK2	+
chr2	74958492	74970128	ENSG00000115350.11	POLE4	+
chr2	75046463	75199700	ENSG00000115353.10	TACR1	-
chr2	75469302	75569722	ENSG00000115363.13	EVA1A	-
chr2	75652000	75710989	ENSG00000005436.13	GCFC2	-
chr2	76747719	77593319	ENSG00000176204.13	LRRTM4	-
chr2	79025686	79028505	ENSG00000143954.12	REG3G	+
chr2	79085030	79088019	ENSG00000172023.7	REG1B	-
chr2	79120362	79123419	ENSG00000115386.5	REG1A	+
chr2	79157003	79159753	ENSG00000172016.15	REG3A	-
chr2	80288351	80304749	ENSG00000162951.10	LRRTM1	-
chr2	84423523	84460045	ENSG00000163541.11	SUCLG1	-
chr2	84821650	84907008	ENSG00000186854.10	TRABD2A	-
chr2	84905625	84906675	ENSG00000034510.5	TMSB10	+
chr2	84971093	85059472	ENSG00000176407.17	KCMF1	+
chr2	85318020	85328425	ENSG00000152291.13	TGOLN2	-
chr2	85342088	85354620	ENSG00000042445.13	RETSAT	-
chr2	85394748	85418432	ENSG00000042493.15	CAPG	-
chr2	85539165	85545280	ENSG00000168906.12	MAT2A	+
chr2	85544723	85561547	ENSG00000115486.11	GGCX	-
chr2	85561562	85582031	ENSG00000118640.10	VAMP8	+
chr2	85584408	85593412	ENSG00000168899.4	VAMP5	+
chr2	85595725	85597613	ENSG00000168894.9	RNF181	+
chr2	85598548	85603196	ENSG00000168890.13	TMEM150A	-
chr2	85602856	85649282	ENSG00000168883.19	USP39	+
chr2	85606654	85612066	ENSG00000168887.10	C2orf68	-
chr2	85657314	85668741	ENSG00000168878.16	SFTPB	-
chr2	85685175	85698854	ENSG00000115523.16	GNLY	+
chr2	85751344	85788066	ENSG00000168874.12	ATOH8	+
chr2	85837120	85905199	ENSG00000115525.17	ST3GAL5	-
chr2	86020216	86106155	ENSG00000068654.15	POLR1A	-
chr2	86199355	86213794	ENSG00000132313.14	MRPL35	+
chr2	86213993	86338083	ENSG00000068615.17	REEP1	-
chr2	86440647	86492716	ENSG00000115548.16	KDM3A	+
chr2	86720173	86778041	ENSG00000153561.12	RMND5A	+
chr2	86784610	86808396	ENSG00000153563.15	CD8A	-
chr2	86815339	86861924	ENSG00000172116.21	CD8B	-
chr2	87002559	87021852	ENSG00000183281.14	PLGLB1	-
chr2	87748087	87758793	ENSG00000125551.18	PLGLB2	+
chr2	87755955	87825952	ENSG00000185304.14	RGPD2	-
chr2	88027205	88055729	ENSG00000172086.7	KRCC1	-
chr2	88067780	88113387	ENSG00000115593.14	SMYD1	+
chr2	88122982	88128116	ENSG00000163586.9	FABP1	-
chr2	88170295	88186636	ENSG00000144115.16	THNSL2	+
chr2	88446787	88452656	ENSG00000214336.4	FOXI3	-
chr2	88524651	88529584	ENSG00000172073.3	TEX37	+
chr2	88556741	88627576	ENSG00000172071.11	EIF2AK3	-
chr2	88691644	88750935	ENSG00000153574.8	RPIA	+
chr2	94588522	94604573	ENSG00000259916.1	AL845331.2	+
chr2	94871433	94876829	ENSG00000163060.7	TEKT4	+
chr2	95025677	95053996	ENSG00000172005.10	MAL	+
chr2	95165432	95184317	ENSG00000275111.4	ZNF2	+
chr2	95207535	95259774	ENSG00000233757.6	AC092835.1	+
chr2	95274453	95291308	ENSG00000155066.15	PROM2	+
chr2	95297304	95386083	ENSG00000115041.12	KCNIP3	+
chr2	95402721	95416616	ENSG00000115042.9	FAHD2A	+
chr2	95476967	95484731	ENSG00000144010.9	TRIM43B	-
chr2	95592018	95599778	ENSG00000144015.4	TRIM43	+
chr2	95836919	95991831	ENSG00000174501.14	ANKRD36C	-
chr2	96021946	96039451	ENSG00000186281.12	GPAT2	-
chr2	96112875	96116245	ENSG00000274286.1	ADRA2B	-
chr2	96123850	96138436	ENSG00000188886.3	ASTL	-
chr2	96143166	96145440	ENSG00000158050.4	DUSP2	-
chr2	96184859	96208825	ENSG00000084090.13	STARD7	-
chr2	96248516	96265994	ENSG00000135956.8	TMEM127	-
chr2	96266132	96273349	ENSG00000144021.2	CIAO1	+
chr2	96274336	96305515	ENSG00000144028.14	SNRNP200	-
chr2	96325331	96330517	ENSG00000198885.9	ITPRIPL1	+
chr2	96335787	96373845	ENSG00000121152.9	NCAPH	+
chr2	96497643	96508109	ENSG00000163121.9	NEURL3	-
chr2	96536743	96552638	ENSG00000196843.15	ARID5A	+
chr2	96593170	96642787	ENSG00000114982.17	KANSL3	-
chr2	96642737	96704887	ENSG00000249715.11	FER1L5	+
chr2	96705929	96740064	ENSG00000114988.11	LMAN2L	-
chr2	96816245	96833911	ENSG00000168763.15	CNNM3	+
chr2	96859716	96870757	ENSG00000168758.10	SEMA4C	-
chr2	97083583	97094882	ENSG00000144199.11	FAHD2B	-
chr2	97113496	97264521	ENSG00000135976.17	ANKRD36	+
chr2	97646040	97648383	ENSG00000135940.6	COX5B	+
chr2	97655963	97664107	ENSG00000115073.7	ACTR1B	-
chr2	97664217	97703064	ENSG00000228486.10	LINC01125	+
chr2	97713560	97739862	ENSG00000115085.13	ZAP70	+
chr2	98444854	98594390	ENSG00000040933.15	INPP4A	+
chr2	98599310	98608515	ENSG00000183513.8	COA5	-
chr2	98608579	98618515	ENSG00000115446.11	UNC50	+
chr2	98619106	98731126	ENSG00000071073.12	MGAT4A	-
chr2	98997261	99154964	ENSG00000135951.14	TSGA10	-
chr2	99161427	99181058	ENSG00000158411.11	MITD1	-
chr2	99242246	99255282	ENSG00000185674.9	LYG2	-
chr2	99284238	99304742	ENSG00000144214.9	LYG1	-
chr2	99318982	99340702	ENSG00000115514.11	TXNDC9	-
chr2	99337353	99401326	ENSG00000158417.10	EIF5B	+
chr2	99400475	99490035	ENSG00000135945.9	REV1	-
chr2	99545419	100142739	ENSG00000144218.18	AFF3	-
chr2	100273291	100322733	ENSG00000170500.12	LONRF2	-
chr2	100391860	100417656	ENSG00000115526.10	CHST10	-
chr2	100470482	100483280	ENSG00000204640.1	NMS	+
chr2	100562690	100576735	ENSG00000115539.13	PDCL3	+
chr2	101001715	101024032	ENSG00000071082.10	RPL31	+
chr2	101007617	101252866	ENSG00000204634.12	TBC1D8	-
chr2	101252802	101270316	ENSG00000158435.7	CNOT11	+
chr2	101345551	101387595	ENSG00000175874.9	CREG2	-
chr2	101397361	101474703	ENSG00000196460.12	RFX8	-
chr2	101696850	101894689	ENSG00000071054.16	MAP4K4	+
chr2	101991844	102028544	ENSG00000115590.13	IL1R2	+
chr2	102064544	102179874	ENSG00000115594.11	IL1R1	+
chr2	102186973	102240002	ENSG00000115598.9	IL1RL2	+
chr2	102473303	102533972	ENSG00000180251.4	SLC9A4	+
chr2	102619707	102711318	ENSG00000115616.2	SLC9A2	+
chr2	102715840	102736888	ENSG00000135953.10	MFSD9	-
chr2	102736905	103019900	ENSG00000170417.15	TMEM182	+
chr2	105037983	105099960	ENSG00000135972.8	MRPS9	+
chr2	105241743	105243049	ENSG00000135973.2	GPR45	+
chr2	105264391	105330034	ENSG00000135966.12	TGFBRAP1	-
chr2	105337359	105349211	ENSG00000135974.9	C2orf49	+
chr2	105357712	105438513	ENSG00000115641.18	FHL2	-
chr2	105744897	105894274	ENSG00000071051.13	NCK2	+
chr2	106063246	106078159	ENSG00000119147.9	C2orf40	+
chr2	106093303	106194339	ENSG00000115652.14	UXS1	-
chr2	106391290	106468376	ENSG00000153165.18	RGPD3	-
chr2	107826937	107890841	ENSG00000196862.9	RGPD4	+
chr2	107986523	108013994	ENSG00000115665.8	SLC5A7	+
chr2	108247195	108265351	ENSG00000196228.3	SULT1C3	+
chr2	108288639	108309915	ENSG00000198203.9	SULT1C2	+
chr2	108377911	108388057	ENSG00000198075.9	SULT1C4	+
chr2	108448561	108509415	ENSG00000135968.20	GCC2	+
chr2	108534355	108687246	ENSG00000169756.16	LIMS1	+
chr2	108719481	108785811	ENSG00000153201.15	RANBP2	+
chr2	108894471	108989372	ENSG00000135960.9	EDAR	-
chr2	109129348	109504632	ENSG00000172985.10	SH3RF3	+
chr2	109614334	109618990	ENSG00000198142.4	SOWAHC	+
chr2	109792758	109857695	ENSG00000015568.12	RGPD5	+
chr2	110122311	110205066	ENSG00000144061.12	NPHP1	-
chr2	110513812	110577185	ENSG00000183054.11	RGPD6	-
chr2	110637698	110678114	ENSG00000169679.14	BUB1	-
chr2	111119378	111168447	ENSG00000153094.22	BCL2L11	+
chr2	112055223	112119318	ENSG00000153214.9	TMEM87B	+
chr2	112138385	112188216	ENSG00000144152.12	FBLN7	+
chr2	112211525	112255136	ENSG00000144161.12	ZC3H8	-
chr2	112275594	112340063	ENSG00000188177.13	ZC3H6	+
chr2	112370092	112434488	ENSG00000169629.11	RGPD8	-
chr2	112482154	112541739	ENSG00000114999.7	TTL	+
chr2	112541915	112577150	ENSG00000125630.15	POLR1B	+
chr2	112645857	112663827	ENSG00000144136.10	SLC20A1	+
chr2	112721486	112742879	ENSG00000144130.11	NT5DC4	+
chr2	112736607	112764677	ENSG00000169607.12	CKAP2L	-
chr2	112773915	112784590	ENSG00000115008.5	IL1A	-
chr2	112829751	112836903	ENSG00000125538.11	IL1B	-
chr2	112912971	112918882	ENSG00000125571.9	IL37	+
chr2	112973203	112985665	ENSG00000136688.10	IL36G	+
chr2	113005461	113008044	ENSG00000136694.8	IL36A	+
chr2	113022091	113052867	ENSG00000136696.10	IL36B	-
chr2	113058638	113065382	ENSG00000136695.14	IL36RN	+
chr2	113067970	113075850	ENSG00000136697.12	IL1F10	+
chr2	113107214	113134016	ENSG00000136689.18	IL1RN	+
chr2	113157325	113209396	ENSG00000125637.15	PSD4	+
chr2	113215997	113278950	ENSG00000125618.16	PAX8	-
chr2	113437691	113496189	ENSG00000136682.14	CBWD2	+
chr2	113498665	113501155	ENSG00000184492.6	FOXD4L1	+
chr2	113627229	113643396	ENSG00000144134.18	RABL2A	+
chr2	117814650	117832379	ENSG00000088205.12	DDX18	+
chr2	118088452	118110997	ENSG00000125629.14	INSIG2	+
chr2	118842171	118847678	ENSG00000163064.6	EN1	-
chr2	118942166	118994660	ENSG00000019169.10	MARCO	+
chr2	119156243	119158889	ENSG00000144119.3	C1QL2	-
chr2	119223831	119265652	ENSG00000115107.19	STEAP3	+
chr2	119302225	119366828	ENSG00000186132.14	C2orf76	-
chr2	119366921	119372560	ENSG00000155368.16	DBI	+
chr2	119429901	119438520	ENSG00000171227.6	TMEM37	+
chr2	119439843	119525301	ENSG00000080293.9	SCTR	-
chr2	119544432	119662251	ENSG00000163075.12	CFAP221	+
chr2	119679167	119686507	ENSG00000144120.12	TMEM177	+
chr2	119759631	119983818	ENSG00000088179.8	PTPN4	+
chr2	120013005	120179119	ENSG00000115109.13	EPB41L5	+
chr2	120221278	120223408	ENSG00000226479.3	TMEM185B	-
chr2	120240064	120294713	ENSG00000144118.13	RALB	+
chr2	120346143	120351808	ENSG00000163083.5	INHBB	+
chr2	120735623	120992653	ENSG00000074047.21	GLI2	+
chr2	121216587	121285207	ENSG00000115112.7	TFCP2L1	-
chr2	121726945	121736923	ENSG00000155438.11	NIFK	-
chr2	121737103	121767853	ENSG00000211460.11	TSN	+
chr2	124025287	124915287	ENSG00000155052.14	CNTNAP5	+
chr2	126898882	126902097	ENSG00000237524.8	TEX51	+
[truncated: 11,832 more rows]

## Sheet: Table S1 b
Gene Name	Pol II Occupancy [TSS+4kb, TSS+6kb]				Pol II Occupancy [TSS+1kb, TSS+2kb]				Pol II Depletion Index
	A549 - Mock - R1	A549 - H1N1 - R1	A549 - Mock - R2	A549 - H1N1 - R2	A549 - Mock - R1	A549 - H1N1 - R1	A549 - Mock - R2	A549 - H1N1 - R2	A549 - Mock - R1	A549 - H1N1 - R1	A549 - Mock - R2	A549 - H1N1 - R2
ENSG00000187634.11	9820.66	3821.56	3800.98	1733.64	6085.05	4851.32	2445.76	2951.88	0.690551	-0.344216	0.63609	-0.767828
ENSG00000187961.13	19359.4	20068.9	15712.1	18835.8	1151.22	1727.71	370.569	679.401	4.07179	3.53803	5.40599	4.79307
ENSG00000187583.10	1491.89	2471.43	677.612	925.391	1245.2	4508.07	952.893	2940.17	0.260764	-0.867165	-0.491854	-1.66776
ENSG00000187608.8	16387.3	11315.9	4838.58	3818.7	2737.1	1796.36	1514.04	784.825	2.58186	2.65521	1.67618	2.28264
ENSG00000162571.13	11.7472	205.952	31.7631	117.138	93.9775	514.881	74.1139	222.562	NA	-1.32193	NA	-0.926004
ENSG00000176022.4	55305.8	9633.99	25908.1	9335.91	7435.97	2242.59	2784.57	433.411	NA	2.10297	3.21788	4.42898
ENSG00000162572.20	8927.87	995.437	4404.48	890.25	5779.62	697.95	2911.62	749.684	0.627341	0.512206	0.597152	0.247929
ENSG00000169972.11	6531.44	2173.94	1503.45	527.122	3218.73	800.926	592.911	363.128	1.02091	1.44057	1.34239	0.537658
ENSG00000224051.6	13861.7	4462.3	7972.54	7859.97	3160	1590.41	1143.47	890.25	2.13311	1.48839	2.80162	3.14224
ENSG00000169962.4	834.051	1075.53	1143.47	726.256	599.107	1407.34	550.56	726.257	0.477322	-0.387926	1.05445	-1.16e-06
ENSG00000205116.3	493.382	1681.94	1694.03	1054.24	493.383	2173.94	1259.94	1065.96	-8.71e-07	-0.370183	0.42711	-0.0159414
ENSG00000179403.11	2102.75	1590.41	1037.59	1077.67	610.854	903.902	63.5262	304.559	1.78338	0.81516	4.02975	1.82312
ENSG00000215915.9	317.174	137.302	232.929	0	23.4944	0	42.3508	0	NA	NA	2.45943	NA
ENSG00000160072.19	2654.87	1967.99	465.858	702.829	105.725	45.7672	179.991	128.852	4.65025	5.42626	1.37197	2.44746
ENSG00000197785.13	2525.65	2162.5	592.911	1311.95	2079.25	3501.19	624.674	1405.66	0.280587	-0.695145	-0.0752872	-0.0995347
ENSG00000197530.12	9339.02	1979.43	3081.02	1452.51	3289.22	1327.25	899.955	655.973	1.50553	0.576647	1.77548	1.14684
ENSG00000189409.13	892.787	583.532	921.13	1300.23	46.9888	45.7672	0	46.8553	4.24793	3.67243	NA	4.79441
ENSG00000169885.9	1256.95	1910.78	2795.15	2905.02	1303.94	228.836	878.778	0	-0.05295	3.06178	1.66936	NA
ENSG00000067606.16	892.787	652.183	497.622	351.414	622.601	537.765	614.086	363.128	0.520007	0.278301	-0.303391	-0.0473061
ENSG00000157933.9	4299.47	1853.57	1154.06	1019.1	6836.87	2814.68	2043.43	503.694	-0.669175	-0.602664	-0.824272	1.01668
ENSG00000157916.19	15847	4370.77	5071.51	2963.59	26090.5	9977.25	8703.09	1956.21	-0.719319	-1.19076	-0.779112	0.59929
ENSG00000149527.17	23.4944	1327.25	0	831.681	152.714	1338.69	254.105	1030.82	NA	-0.0123842	NA	-0.309685
ENSG00000157873.17	246.691	331.812	370.569	538.835	105.725	308.929	222.342	409.984	1.22239	0.103093	0.736965	0.394279
ENSG00000157870.14	9808.91	1373.02	8427.81	1452.51	1585.87	594.974	847.016	222.562	2.62882	1.20645	3.3147	2.70627
ENSG00000169717.6	46.9888	183.069	84.7016	0	11.7472	45.7672	254.105	105.424	NA	2	-1.58496	NA
ENSG00000130762.14	4193.75	3341.01	878.779	292.845	1068.99	1693.39	127.052	93.7106	1.97199	0.980371	2.79008	1.64385
ENSG00000158109.14	17315.4	3913.1	7273.75	1639.93	1632.86	869.577	370.569	210.849	3.40658	2.16993	4.29488	2.95936
ENSG00000078900.14	70.4832	652.183	0	245.99	35.2416	297.487	95.2893	515.408	1	1.13245	NA	-1.06711
ENSG00000235169.7	3911.82	102.976	5780.89	503.693	281.933	68.6508	222.342	0	3.79442	0.584962	4.70044	NA
ENSG00000169598.15	2690.11	732.275	1471.69	409.984	1691.6	640.741	762.315	210.848	0.669278	0.192645	0.949016	0.95936
ENSG00000196581.10	58.736	45.7672	116.465	0	35.2416	125.86	137.64	58.5691	0.736966	-1.45943	-0.241008	NA
ENSG00000069424.14	2302.45	583.532	1016.42	222.562	3441.93	2036.64	2001.08	1440.8	-0.580047	-1.80331	-0.97728	-2.69459
ENSG00000158286.12	5286.24	3375.33	1874.02	1218.24	5074.79	5274.67	2932.79	1019.1	0.0588937	-0.644052	-0.646138	0.257496
ENSG00000173673.7	46.9888	411.905	6670.25	4275.54	11.7472	183.069	10.5877	105.424	NA	1.16993	NA	5.34183
ENSG00000187017.15	93.9776	0	52.9385	35.1414	46.9888	45.7672	0	0	1	NA	NA	NA
ENSG00000173662.20	70.4832	68.6508	84.7016	70.2829	234.944	114.418	105.877	0	-1.73696	-0.736966	-0.321928	NA
ENSG00000204859.12	13368.3	2391.34	4086.85	1440.8	5673.89	3363.89	1439.93	702.829	1.23641	-0.492313	1.50499	1.03562
ENSG00000116273.5	1550.63	503.439	84.7016	11.7138	375.91	480.556	232.929	128.852	2.04439	0.0671142	-1.45943	NA
ENSG00000041988.15	4311.22	1098.41	1196.41	831.68	1738.58	1235.71	719.963	339.701	1.31018	-0.169925	0.732717	1.29177
ENSG00000049246.14	728.326	274.603	285.868	0	340.669	709.392	84.7016	105.424	1.09621	-1.36923	1.75489	NA
ENSG00000116288.12	1327.43	537.765	635.262	550.549	1374.42	1098.41	762.315	714.543	-0.0501858	-1.03037	-0.263036	-0.376151
ENSG00000049239.12	6390.47	3844.45	3695.1	2577.04	2678.36	1922.22	1895.2	480.266	1.25457	1	0.963266	2.42381
ENSG00000171621.13	10854.4	4782.67	1810.5	1569.65	7165.79	5778.11	1662.27	1534.51	0.599084	-0.272781	0.123233	0.0326668
ENSG00000188807.12	1797.32	1956.55	169.403	796.539	1891.3	5022.95	444.684	2237.34	-0.0735289	-1.36022	-1.39232	-1.48997
ENSG00000171608.15	82.2304	331.812	52.9385	0	23.4944	675.066	10.5877	234.276	NA	-1.02466	NA	NA
ENSG00000162444.11	0	274.603	0	222.562	0	228.836	137.64	0	NA	0.263034	NA	NA
ENSG00000142657.20	104738	13764.5	26448.1	3397.01	50007.8	9439.48	18189.7	1803.93	NA	0.544171	0.540043	0.913122
ENSG00000120942.13	1703.34	343.254	825.841	363.128	1256.95	446.23	539.973	93.7105	0.438442	-0.378512	0.612977	1.9542
ENSG00000204624.7	904.534	0	232.929	0	317.174	22.8836	105.877	23.4276	1.5119	NA	1.1375	NA
ENSG00000132879.13	2267.21	869.577	1122.3	1019.1	2643.12	1109.85	942.305	386.555	-0.221324	-0.351985	0.252187	1.39855
ENSG00000116663.10	881.04	1315.81	719.964	960.533	375.91	263.161	127.052	175.707	1.22882	2.32193	2.5025	2.45066
ENSG00000162490.6	0	80.0926	0	117.138	11.7472	194.511	0	210.848	NA	-1.28011	NA	-0.847997
ENSG00000177674.15	4440.44	995.437	2583.4	2869.88	2126.24	1109.85	1905.79	1147.95	1.0624	-0.156969	0.438885	1.32193
ENSG00000215910.7	0	606.415	1429.34	1593.08	0	400.463	0	562.263	NA	0.598637	NA	1.5025
ENSG00000083444.16	3136.5	1510.32	1185.82	468.553	681.337	800.926	434.096	281.131	2.20271	0.915111	1.4498	0.736966
ENSG00000116688.16	3077.77	1144.18	857.604	292.845	4828.1	5926.85	1778.73	3561	-0.649572	-2.37295	-1.05247	-3.60407
ENSG00000120949.14	293.68	240.278	7220.81	1335.37	0	183.069	0	175.707	NA	0.392317	NA	2.926
ENSG00000204518.2	23.4944	526.323	0	515.407	58.736	320.37	127.052	316.273	NA	0.716207	NA	0.704543
ENSG00000157330.9	11.7472	102.976	0	93.7106	0	34.3254	0	0	NA	1.58496	NA	NA
ENSG00000204479.4	35.2416	34.3254	0	11.7138	152.714	57.209	0	0	-2.11548	-0.736966	NA	NA
ENSG00000204478.9	0	11.4418	0	105.424	164.461	354.695	211.754	187.421	NA	NA	NA	-0.83008
ENSG00000116731.22	317.174	194.511	0	503.694	986.764	171.627	751.727	316.273	-1.63743	0.180574	NA	0.671377
ENSG00000189337.16	0	160.185	0	573.977	23.4944	205.952	63.5262	456.838	NA	-0.36257	NA	0.329308
ENSG00000171729.13	3982.3	2688.82	1524.63	691.115	9010.1	8695.77	5219.74	5634.35	-1.17794	-1.69334	-1.77552	-3.02725
ENSG00000142621.19	199.702	1510.32	402.333	960.533	11.7472	3169.38	254.105	3561	NA	-1.06935	0.662963	-1.89038
ENSG00000142634.12	7941.1	7174.01	3155.14	2354.48	2913.3	2951.98	2096.36	1593.08	1.44668	1.28109	0.589812	0.563589
ENSG00000162438.11	70.4832	26110.2	476.447	12440.1	258.438	16441.9	243.517	11631.8	-1.87447	0.667238	0.968294	0.0969186
ENSG00000116786.11	657.843	411.905	179.991	199.135	951.523	2151.06	592.911	1265.09	-0.532495	-2.38466	-1.71989	-2.66742
ENSG00000162461.7	986.765	1487.43	1005.83	2787.89	317.174	377.579	434.095	456.839	1.63743	1.97797	1.2123	2.60942
ENSG00000162460.6	58.736	3375.33	148.228	4814.38	82.2304	1384.46	2403.41	3174.44	-0.485427	1.28571	-4.0192	0.600846
ENSG00000162458.12	3171.74	1601.85	1630.51	1159.67	93.9776	663.624	497.622	714.543	5.07681	1.2713	1.7122	0.698618
ENSG00000065526.10	1809.07	720.833	592.911	0	12839.7	11315.9	3282.19	3162.73	-2.82729	-3.97255	-2.46877	NA
ENSG00000183888.4	70.4832	1315.81	52.9385	644.26	23.4944	366.138	105.877	199.135	NA	1.84549	-1	1.6939
ENSG00000186510.11	35.2416	343.254	571.736	351.414	23.4944	308.929	74.1139	70.2829	NA	0.152003	2.94753	2.32193
ENSG00000055070.16	857.546	434.788	571.735	304.559	246.691	125.86	254.105	105.424	1.79751	1.7885	1.16992	1.53052
ENSG00000157191.19	3817.84	2700.26	1672.86	1452.51	3359.7	4542.39	6045.57	4580.1	0.184424	-0.750352	-1.85356	-1.65683
ENSG00000268991.2	46.9888	251.72	148.228	199.135	105.725	148.743	0	163.993	-1.16993	0.758992	NA	0.280109
ENSG00000237847.2	35.2416	68.6508	0	0	199.702	297.487	307.043	93.7105	-2.5025	-2.11548	NA	NA
ENSG00000142623.9	176.208	881.019	201.166	234.276	140.966	251.72	31.7631	0	0.321928	1.80735	NA	NA
ENSG00000159339.13	164.46	183.069	307.043	0	0	125.86	0	245.99	NA	0.540568	NA	NA
ENSG00000074964.16	1773.83	961.111	751.727	503.694	1527.14	1967.99	1408.16	1569.65	0.216037	-1.03395	-0.905534	-1.63982
ENSG00000179023.8	17338.9	8123.68	7496.1	2635.61	3206.99	2631.61	1259.94	573.977	2.43472	1.62619	2.57279	2.19907
ENSG00000009709.11	4416.95	881.019	296.456	210.848	2995.53	1281.48	222.342	11.7138	0.560236	-0.540568	0.415037	NA
ENSG00000053372.4	5333.23	3489.75	1609.33	1065.96	4557.91	3878.77	1514.04	527.122	0.226635	-0.152476	0.0880566	1.01594
ENSG00000040487.12	7882.37	3203.7	1799.91	1101.1	5145.27	2986.31	2159.89	714.543	0.615382	0.101377	-0.263034	0.623851
ENSG00000158748.3	693.085	3100.73	974.069	1300.23	17127.4	24050.6	170981	126544	-4.62713	-2.9554	NA	NA
ENSG00000169914.5	1950.03	903.902	317.631	292.845	1339.18	617.857	476.446	35.1414	0.542149	0.548894	-0.584962	3.05889
ENSG00000158786.4	0	102.976	127.052	210.848	0	22.8836	84.7016	58.5691	NA	NA	0.584963	1.84799
ENSG00000183114.7	305.427	263.161	1482.28	655.973	23.4944	22.8836	201.166	35.1414	NA	NA	2.88136	4.22239
ENSG00000158825.5	469.888	11.4418	1344.64	550.549	458.141	469.114	899.954	527.122	0.0365262	NA	0.579295	0.0627341
ENSG00000142794.18	2807.58	892.46	476.446	269.418	857.545	469.114	148.228	175.708	1.71104	0.92785	1.6845	0.616669
ENSG00000162551.13	105.725	491.997	349.394	1241.66	0	286.045	105.877	702.829	NA	0.782409	1.72247	0.82103
ENSG00000070886.11	93.9776	3535.52	169.403	4252.11	11.7472	1373.02	52.9385	1042.53	NA	1.36457	1.67807	2.02809
ENSG00000173372.16	0	34.3254	52.9385	0	563.865	446.231	211.754	58.5691	NA	-3.70044	-2	NA
ENSG00000197880.8	6437.46	8089.35	5018.57	2553.61	234.944	137.302	158.815	175.707	4.7761	5.8806	4.98185	3.86129
ENSG00000142676.12	15553.3	3135.05	5304.44	386.556	12134.8	5103.04	5590.3	2307.62	0.358063	-0.702868	-0.075727	-2.57766
ENSG00000011007.12	4933.82	2288.36	910.542	609.118	681.338	4061.84	836.428	3268.16	2.85626	-0.827818	0.122484	-2.42368
ENSG00000057757.9	3629.88	709.391	1365.81	105.424	2443.42	2677.38	677.613	2073.34	0.571023	-1.91617	1.01123	-4.29768
ENSG00000011009.10	8352.26	2139.62	2922.21	983.961	2137.99	2631.61	487.034	2518.47	1.96591	-0.298595	2.58496	-1.35587
ENSG00000189266.11	42748	5423.41	34780.6	2424.76	13215.6	8055.02	10111.3	3537.57	NA	-0.570688	NA	-0.544919
ENSG00000158055.15	46.9888	57.209	0	0	35.2416	34.3254	137.64	0	0.415037	0.736966	NA	NA
ENSG00000001461.16	787.062	354.696	688.2	632.546	1491.89	400.463	402.333	199.135	-0.922596	-0.175087	0.77444	1.66742
ENSG00000117602.11	1903.05	354.696	921.13	445.125	1809.07	1029.76	1344.64	1194.81	0.0730634	-1.53766	-0.545741	-1.4245
ENSG00000169504.14	2302.45	1384.46	254.105	58.5691	1762.08	2482.87	984.656	81.9967	0.385891	-0.842688	-1.9542	-0.485426
ENSG00000183726.10	916.282	457.672	222.342	11.7138	2725.35	3203.7	1503.45	878.536	-1.57258	-2.80735	-2.75743	NA
ENSG00000204178.9	1127.73	343.254	1355.23	550.55	199.703	125.86	455.271	11.7138	2.4975	1.44746	1.57374	NA
ENSG00000157978.11	3101.26	686.508	1334.05	468.553	2701.86	1075.53	952.893	351.414	0.198904	-0.647698	0.485427	0.415038
ENSG00000117643.14	152.714	45.7672	359.982	11.7138	234.944	297.487	52.9385	117.138	-0.621489	-2.70044	2.76553	NA
ENSG00000158008.9	35.2416	34.3254	0	0	129.219	194.511	158.816	257.704	-1.87447	-2.5025	NA	NA
ENSG00000175087.9	1585.87	663.624	592.911	140.566	8516.71	9805.62	2646.93	3736.71	-2.42502	-3.88517	-2.15843	-4.73245
ENSG00000197245.5	1562.38	663.624	1979.9	1124.53	11.7472	11.4418	0	105.424	NA	NA	NA	3.41504
ENSG00000142684.8	2502.15	4416.54	952.893	1616.51	6566.68	2860.45	1725.8	245.99	-1.39199	0.626673	-0.856875	2.71621
ENSG00000142675.17	82.2304	2231.15	232.929	1019.1	340.669	2597.29	201.166	1792.21	-2.05063	-0.219218	0.211504	-0.814444
ENSG00000188782.8	46.9888	1796.36	42.3508	1452.51	82.2304	743.717	74.1139	81.9967	-0.807355	1.27225	-0.807355	4.14684
ENSG00000130695.14	1632.86	251.72	508.21	93.7105	2349.44	1521.76	878.78	339.7	-0.524914	-2.59585	-0.790078	-1.85798
ENSG00000142669.14	9726.68	7219.78	4150.38	11690.4	4816.35	2551.52	2223.42	1827.36	1.01401	1.5006	0.900464	2.67749
ENSG00000169442.8	46.9888	11.4418	42.3508	152.279	23.4944	57.209	105.877	105.424	NA	NA	-1.32193	0.530512
ENSG00000131914.10	0	160.185	116.465	409.984	82.2304	45.7672	95.2893	117.138	NA	1.80735	0.289507	1.80736
ENSG00000117682.16	1715.09	1098.41	635.262	23.4276	1903.05	1533.2	1037.59	70.2829	-0.150025	-0.481126	-0.707819	NA
ENSG00000198830.10	53449.7	6224.34	15849.8	878.537	4992.56	4016.07	1831.67	1897.64	NA	0.632135	3.11323	-1.11103
ENSG00000117713.18	54084.1	13524.2	24955.2	5528.92	798.81	1144.18	931.718	1159.67	NA	3.56316	4.7433	2.25329
ENSG00000060642.10	3582.89	823.81	1090.53	105.424	8152.55	6990.94	7549.03	5845.19	-1.18613	-3.0851	-2.79126	-5.79297
ENSG00000204160.11	2126.24	1121.3	434.096	620.832	928.029	1510.32	296.456	1710.22	1.19606	-0.429684	0.550197	-1.4619
ENSG00000175793.11	4393.45	8032.14	1641.09	3186.16	53778.7	23261.2	16336.8	22232.8	NA	-1.53407	-3.3154	-2.8028
ENSG00000090273.13	1339.18	389.021	1037.59	93.7106	916.282	732.275	1079.95	363.128	0.547488	-0.912537	-0.0577174	-1.95419
ENSG00000253368.3	142223	48787.8	100117	26121.8	45884.5	21499.1	23684.7	4017.84	NA	NA	NA	2.70076
ENSG00000142784.15	1092.49	183.069	254.105	93.7105	1762.08	423.347	148.227	327.987	-0.68966	-1.20945	0.777613	-1.80736
ENSG00000142765.17	1115.98	8192.33	169.403	6231.75	375.91	7254.1	52.9385	5681.2	1.56986	0.175477	1.67807	0.133442
ENSG00000181773.6	892.787	1235.71	190.579	679.401	1961.78	972.553	307.044	152.28	-1.13578	0.345496	-0.688055	2.15754
ENSG00000130775.15	23.4944	1819.25	179.991	1534.51	164.461	2574.4	127.052	2518.47	NA	-0.500898	0.5025	-0.71477
ENSG00000130768.14	105.725	80.0926	74.1139	81.9967	35.2416	68.6508	31.7631	11.7138	1.58496	0.222392	NA	NA
ENSG00000158156.7	469.888	114.418	127.052	11.7138	82.2304	45.7672	455.271	58.5691	2.51457	1.32193	-1.8413	NA
ENSG00000130770.17	3289.21	3169.38	2837.5	2049.92	2748.84	2093.85	1418.75	433.411	0.258918	0.598042	1	2.24176
ENSG00000130766.4	2020.52	1979.43	751.726	878.536	3277.47	3638.49	1058.77	632.546	-0.697856	-0.878255	-0.494109	0.473932
ENSG00000130772.13	3465.42	1498.88	1207	761.398	2760.59	1636.18	1651.68	1065.96	0.328054	-0.126449	-0.452513	-0.485428
ENSG00000180098.9	1151.23	1727.71	264.692	93.7105	7001.33	26602.2	64998	60619	-2.60446	-3.94461	NA	NA
ENSG00000188060.7	82.2304	2986.31	158.815	937.105	82.2304	6716.34	148.228	2202.2	0	-1.16931	0.0995357	-1.23266
ENSG00000198492.15	3547.65	1647.62	1334.05	573.976	4205.49	5514.95	2879.85	1839.07	-0.24541	-1.74296	-1.11018	-1.67991
ENSG00000116329.10	11.7472	1086.97	0	386.555	0	1327.25	0	527.122	NA	-0.288125	NA	-0.447461
ENSG00000060656.19	1186.47	446.23	423.508	316.273	2678.36	2379.89	1101.12	2178.77	-1.17468	-2.41504	-1.37851	-2.78427
ENSG00000121766.15	1468.4	697.95	487.034	234.276	2572.64	1807.8	1281.11	433.411	-0.809003	-1.37304	-1.3953	-0.887526
ENSG00000168528.11	3453.68	3123.61	1577.57	1604.79	0	560.648	42.3508	433.411	NA	2.47805	5.21917	1.88858
ENSG00000142910.15	164.461	297.487	52.9385	339.7	93.9776	377.579	222.342	538.835	0.807355	-0.343954	-2.07039	-0.665581
ENSG00000121764.11	0	0	52.9385	245.99	0	0	0	70.2829	NA	NA	NA	1.80735
ENSG00000121774.17	5121.78	2620.17	772.902	831.681	3218.73	3032.08	1397.58	1089.38	0.670152	-0.210645	-0.85457	-0.38941
ENSG00000084652.15	4311.22	2162.5	1514.04	1347.09	6284.75	6178.57	2361.06	4099.83	-0.543758	-1.51457	-0.641029	-1.60572
ENSG00000160050.14	15588.5	17082.6	9126.6	13705.2	622.602	4244.91	381.157	2916.74	4.64603	2.00872	4.58162	2.23229
ENSG00000160051.11	2137.99	2093.85	878.78	1663.36	4123.26	1464.55	2255.18	1335.37	-0.947532	0.5157	-1.35967	0.316857
ENSG00000222046.2	46.9888	995.437	10.5877	972.247	422.899	675.066	232.929	374.842	-3.16993	0.560301	NA	1.37504
ENSG00000084623.11	7729.66	2997.75	2255.18	562.263	3300.96	4141.93	1916.37	1686.79	1.22752	-0.466423	0.234865	-1.58496
ENSG00000183615.5	340.669	13741.6	95.2893	9945.03	13368.3	12197	7919.6	11081.3	-5.2943	0.172029	-6.37697	-0.156075
ENSG00000182866.16	23.4944	2643.06	0	1159.67	0	4473.74	0	2600.47	NA	-0.759276	NA	-1.16506
ENSG00000116478.11	2866.32	2185.38	328.219	761.398	1433.16	2048.08	317.631	445.125	1	0.0936122	0.0473057	0.77444
ENSG00000162526.6	8340.51	2929.1	4055.09	491.98	2325.95	2780.36	1027.01	878.535	1.84232	0.0751878	1.98129	-0.836499
ENSG00000162521.18	4922.08	2803.24	2011.66	480.266	2208.47	1544.64	1514.04	234.276	1.15622	0.859822	0.409984	1.03562
ENSG00000162522.10	8622.44	4954.3	3832.75	1593.08	7553.45	7391.4	3049.26	2752.74	0.190962	-0.577167	0.329922	-0.789054
ENSG00000116497.17	6402.22	2105.29	3843.34	702.828	21567.8	20915.6	13446.4	10847	-1.75224	-3.31249	-1.80679	-3.94798
ENSG00000121905.9	187.955	743.717	211.754	1628.22	199.702	720.833	74.1139	1054.24	-0.0874628	0.0450879	1.51457	0.627088
ENSG00000142920.16	2126.24	835.251	1090.53	210.848	1068.99	675.066	434.096	163.993	0.992052	0.307182	1.32895	0.362572
ENSG00000121903.14	2079.25	823.81	603.499	374.842	1950.04	1418.78	1228.17	363.128	0.0925659	-0.784271	-1.02509	0.0458028
ENSG00000189280.3	140.966	171.627	105.877	421.697	11.7472	11.4418	42.3508	0	NA	NA	1.32193	NA
ENSG00000189433.5	634.349	354.696	561.148	655.974	93.9776	22.8836	179.991	140.566	2.75489	NA	1.64046	2.22239
ENSG00000188910.7	328.922	217.394	561.148	281.132	82.2304	34.3254	201.166	11.7138	2	2.66297	1.47999	NA
ENSG00000020129.15	5803.11	778.042	2721.04	749.684	4745.87	1773.48	1079.95	421.697	0.290156	-1.18866	1.3332	0.830075
ENSG00000116819.6	234.944	331.812	338.807	70.2829	58.736	606.415	243.518	702.829	2	-0.869939	0.476436	-3.32193
ENSG00000134698.10	634.349	263.161	338.807	445.125	1174.72	686.508	201.166	152.28	-0.888969	-1.38333	0.752075	1.54749
ENSG00000092847.11	0	183.069	0	58.5691	70.4832	102.976	179.991	0	NA	0.830075	NA	NA
ENSG00000126070.19	881.04	205.952	52.9385	0	1303.94	2288.36	815.253	2003.06	-0.565597	-3.47393	-3.94486	NA
ENSG00000092850.11	15165.6	18295.4	7231.4	8843.93	70.4832	1018.32	95.2893	1803.93	7.74931	4.16722	6.24582	2.29355
ENSG00000116863.10	8469.73	2231.15	1842.26	679.4	5720.88	2974.87	2445.76	901.964	0.566078	-0.415038	-0.408807	-0.408808
ENSG00000116871.15	8563.71	8833.06	4023.33	5060.37	3958.8	4210.58	1916.37	1276.81	1.11317	1.06889	1.07001	1.9867
ENSG00000054118.13	3336.2	1704.83	1259.94	538.835	2302.45	1876.46	2212.83	327.987	0.535037	-0.138384	-0.812542	0.716207
ENSG00000134690.10	8739.91	3592.72	3578.64	913.677	4052.78	1819.25	487.034	58.569	1.10871	0.981737	2.87732	3.96348
ENSG00000185090.14	3770.85	1155.62	1566.98	316.273	2184.98	617.857	910.542	527.122	0.787271	0.903324	0.783189	-0.736967
ENSG00000197982.13	4428.69	4050.4	1598.74	2846.46	19418.1	20961.4	6903.18	10120.7	-2.13245	-2.3716	-2.11032	-1.83007
ENSG00000183520.11	4381.7	4096.17	1577.57	843.395	0	0	190.579	0	NA	NA	3.04924	NA
ENSG00000174574.15	4111.52	1979.43	1207	679.401	2607.88	2791.8	1207	1030.82	0.656796	-0.496109	2.37e-07	-0.601452
ENSG00000168653.10	5991.07	2746.03	1132.88	1171.38	728.326	1956.55	232.929	784.826	3.04016	0.489038	2.28203	0.577767
ENSG00000131236.16	2713.6	1556.08	1101.12	281.131	2807.58	3215.15	931.718	550.549	-0.0491179	-1.04696	0.241008	-0.969627
ENSG00000188800.5	129.219	1018.32	127.052	585.69	11.7472	366.138	0	398.27	NA	1.47573	NA	0.556393
ENSG00000084073.8	2572.64	881.019	1027.01	234.276	2701.85	2551.52	1143.47	597.404	-0.070703	-1.53411	-0.154976	-1.3505
ENSG00000187801.14	481.635	217.394	63.5262	0	223.197	343.254	370.57	210.849	1.10962	-0.658963	-2.54432	NA
ENSG00000187815.9	35.2416	240.278	0	316.273	0	331.812	0	409.983	NA	-0.465664	NA	-0.374394
ENSG00000164002.11	1303.94	240.278	550.56	163.994	1233.46	686.508	688.2	351.415	0.0801703	-1.51457	-0.321928	-1.09954
ENSG00000117010.15	434.646	114.418	158.815	0	1585.87	915.344	698.788	327.987	-1.86736	-3	-2.1375	NA
ENSG00000171793.13	2361.19	1052.65	4150.38	480.266	22519.4	17757.7	43727.2	25442.4	-3.25358	-4.07635	NA	-5.72726
ENSG00000044012.3	82.2304	183.069	158.815	163.993	82.2304	80.0926	31.7631	0	0	1.19265	NA	NA
ENSG00000177181.14	422.899	91.5344	116.465	0	164.461	137.302	63.5262	0	1.36257	-0.584963	0.874469	NA
ENSG00000171960.10	1245.2	572.09	307.043	140.566	1362.68	617.857	402.333	46.8553	-0.130061	-0.111031	-0.389947	1.58496
ENSG00000065978.18	6296.49	2768.92	1609.33	456.839	4969.06	4679.7	2964.56	1733.64	0.341575	-0.757094	-0.881356	-1.92405
ENSG00000164010.13	740.074	434.789	825.841	737.97	2748.84	1830.69	1736.38	1194.81	-1.89308	-2.074	-1.07215	-0.695147
ENSG00000164011.17	13321.3	2082.41	4700.94	503.694	6049.8	3501.19	2837.51	2049.92	1.13878	-0.749593	0.728326	-2.02495
ENSG00000186973.10	281.933	80.0926	285.868	175.707	23.4944	45.7672	52.9385	0	NA	0.807355	2.43296	NA
ENSG00000179178.10	23.4944	125.86	158.815	35.1414	58.736	263.161	179.991	0	NA	-1.06413	-0.180569	NA
ENSG00000117399.13	83698.7	18947.6	56199.5	6688.59	19100.9	8260.98	8851.32	1885.92	NA	1.19763	NA	1.82643
ENSG00000142949.16	4287.72	5778.11	5230.32	5036.94	223.197	755.159	423.508	691.114	4.26382	2.93575	3.62644	2.86555
ENSG00000066135.12	3265.72	1464.55	847.016	620.832	2690.11	3604.17	1746.97	2916.74	0.279737	-1.29921	-1.0444	-2.23208
ENSG00000117407.16	1409.66	1624.74	772.902	3115.87	434.646	1887.9	254.105	7637.41	1.69744	-0.216575	1.60486	-1.29345
ENSG00000117408.10	4804.6	2368.45	2625.75	2776.17	2490.41	3272.35	508.209	2342.76	0.948037	-0.466384	2.36923	0.244887
ENSG00000132768.13	58512.8	46945.7	25188.1	26051.5	6002.82	3169.38	1778.73	187.421	NA	NA	3.82382	7.11894
ENSG00000117410.13	31059.6	21842.4	11657.1	7672.55	5133.52	8055.03	1969.31	2764.46	2.59702	1.43917	2.56544	1.47271
ENSG00000117411.16	2760.59	1910.78	984.656	58.569	11453.5	10789.6	5632.66	2377.9	-2.05274	-2.49741	-2.51612	-5.34341
ENSG00000159214.12	13767.7	5961.18	8321.93	4685.53	1562.38	3524.07	921.13	2389.62	3.13947	0.758353	3.17544	0.971431
ENSG00000171872.4	11.7472	34.3254	95.2893	23.4276	129.219	45.7672	222.342	93.7105	NA	-0.415037	-1.22239	NA
ENSG00000178028.13	6578.43	915.344	3250.42	245.99	387.658	228.836	910.542	70.2829	4.08489	2	1.83583	1.80735
ENSG00000198520.10	1879.55	617.857	762.314	386.556	2607.88	1075.53	1270.52	679.4	-0.472487	-0.799701	-0.736966	-0.813586
ENSG00000142945.12	3618.14	1258.6	1503.45	597.405	6449.21	2643.06	2901.03	819.968	-0.833876	-1.07039	-0.948284	-0.456859
ENSG00000173846.12	16305.1	8604.23	3324.54	913.677	3571.15	4645.37	1111.71	878.536	2.19086	0.889253	1.58038	0.0565819
ENSG00000222009.8	15553.3	11922.4	4986.81	4298.97	9785.41	8924.6	4256.25	2588.75	0.668515	0.417809	0.228531	0.731733
ENSG00000126088.13	17233.1	5331.88	9899.5	2213.91	4898.58	2826.12	1746.97	632.546	1.81475	0.915819	2.5025	1.80736
ENSG00000186603.5	46.9888	102.976	529.385	187.421	563.866	114.418	1101.12	163.993	-3.58496	-0.152003	-1.05658	0.192648
ENSG00000132773.11	24316.7	5366.2	8671.33	2670.75	6202.52	3077.84	2382.23	878.536	1.97102	0.801982	1.86394	1.60407
ENSG00000132763.14	2666.61	423.346	1090.53	456.838	1914.79	354.696	307.044	0	0.477821	0.255256	1.82852	NA
ENSG00000117448.13	7623.93	3043.52	2032.84	1452.51	4146.76	2940.54	1694.03	292.845	0.878551	0.049658	0.263035	2.31034
ENSG00000132780.16	2184.98	812.368	952.893	269.418	5251	3855.89	2424.58	1323.66	-1.26497	-2.24686	-1.34735	-2.29662
ENSG00000159596.6	6413.97	2288.36	3525.7	1956.21	13779.5	19393.8	12927.6	10425.3	-1.10323	-3.08321	-1.87447	-2.41396
ENSG00000171357.5	152.714	331.812	137.64	93.7105	516.877	881.018	63.5262	632.546	-1.75899	-1.40881	1.11548	-2.75489
ENSG00000085999.11	7647.43	2631.61	2816.33	573.977	3007.28	1395.9	2032.84	234.276	1.34651	0.914753	0.47032	1.29278
ENSG00000173660.11	2925.05	2208.27	455.271	702.829	3735.61	4279.23	17681.5	14560.3	-0.35288	-0.954438	-5.27937	-4.37272
ENSG00000117481.10	5063.04	3913.1	2191.65	2213.91	2384.68	6247.22	857.605	2600.47	1.08621	-0.674905	1.35364	-0.232173
ENSG00000117480.15	140.966	331.812	10.5877	70.2829	58.736	91.5344	0	81.9967	1.26303	1.85798	NA	-0.222392
ENSG00000197587.10	305.427	137.302	21.1754	0	58.736	22.8836	42.3508	0	2.37851	NA	NA	NA
ENSG00000186118.8	23.4944	11.4418	232.929	46.8552	364.163	80.0926	635.262	199.135	NA	NA	-1.44746	-2.08746
ENSG00000186377.7	82.2304	0	179.991	0	35.2416	0	0	0	1.22239	NA	NA	NA
ENSG00000162368.13	1303.94	1041.2	232.929	187.421	2337.69	5926.85	1514.04	2518.47	-0.842208	-2.50901	-2.70044	-3.74819
ENSG00000186790.5	11.7472	617.857	63.5262	913.676	23.4944	274.603	95.2893	363.128	NA	1.16993	-0.584963	1.33121
ENSG00000186564.5	3512.41	892.46	2477.52	913.677	1339.18	2791.8	1312.88	3104.16	1.39111	-1.64533	0.916167	-1.76445
ENSG00000123080.10	258.438	148.743	0	234.276	199.702	80.0926	148.228	140.566	0.371968	0.893085	NA	0.736963
ENSG00000123091.4	1280.45	789.484	63.5262	175.707	446.394	583.532	296.456	105.424	1.52026	0.436099	-2.22239	0.736966
ENSG00000134717.17	3759.1	1407.34	1842.26	644.26	3148.25	2299.8	1926.96	433.411	0.255839	-0.708537	-0.0648516	0.571907
ENSG00000134748.12	3019.03	881.019	1281.11	81.9967	634.349	594.974	317.631	81.9967	2.25074	0.566347	2.01197	0
ENSG00000116157.5	23.4944	194.511	21.1754	93.7105	0	22.8836	0	70.2829	NA	NA	NA	0.415037
ENSG00000203995.9	575.613	217.394	190.578	128.852	1221.71	1784.92	815.253	1429.09	-1.08573	-3.03747	-2.09686	-3.47131
ENSG00000174348.13	187.955	1052.65	137.64	1054.24	152.714	320.37	285.868	339.7	0.29956	1.71621	-1.05445	1.63387
ENSG00000157184.6	1973.53	686.508	868.191	46.8553	3101.26	2654.5	2646.92	1909.35	-0.652076	-1.95109	-1.60823	-5.34873
ENSG00000116212.14	4076.28	1739.15	1259.94	210.848	1292.19	1041.2	899.954	257.703	1.65743	0.740133	0.485427	-0.289505
ENSG00000162390.17	834.051	194.511	3112.78	585.69	751.821	148.743	974.069	468.552	0.149747	0.387023	1.67611	0.321927
ENSG00000143001.4	58.736	34.3254	190.578	93.7105	117.472	0	116.465	0	-1	NA	0.710489	NA
ENSG00000162399.6	199.702	183.069	0	93.7105	0	34.3254	0	0	NA	2.41504	NA	NA
ENSG00000169174.10	6378.73	5366.2	476.446	327.987	5685.64	5675.13	667.025	140.566	0.165945	-0.0807519	-0.485427	1.22239
ENSG00000162409.10	1914.79	251.72	31.7631	35.1414	3206.98	663.624	592.911	0	-0.744029	-1.39855	NA	NA
ENSG00000157131.10	129.219	137.302	0	199.135	23.4944	11.4418	0	46.8553	NA	NA	NA	2.08746
ENSG00000172456.17	469.888	68.6508	338.806	0	928.028	972.553	1291.7	644.26	-0.981852	-3.82443	-1.93074	NA
ENSG00000134709.10	35.2416	0	0	0	35.2416	11.4418	0	35.1414	0	NA	NA	NA
ENSG00000162607.12	1315.69	903.902	592.911	105.424	5321.48	3672.82	3218.66	1581.36	-2.01601	-2.02265	-2.44057	-3.90689
ENSG00000132855.4	23.4944	11.4418	804.665	737.971	0	0	84.7016	0	NA	NA	3.24793	NA
ENSG00000125703.14	481.635	68.6508	169.403	0	411.152	148.743	169.403	46.8553	0.228268	-1.11548	0	NA
ENSG00000187140.5	963.27	1510.32	1270.52	2635.61	2784.09	686.508	1651.68	702.828	-1.53119	1.1375	-0.378512	1.90689
ENSG00000088035.15	3277.47	423.347	667.025	327.987	810.557	263.161	465.859	527.122	2.0156	0.685891	0.517848	-0.684498
ENSG00000185483.11	3160	3546.96	1958.72	1405.66	4698.88	5640.8	1143.47	1159.67	-0.572393	-0.669319	0.776494	0.277533
ENSG00000177414.13	0	68.6508	0	23.4276	0	68.6508	0	0	NA	0	NA	NA
ENSG00000162437.14	481.635	137.302	105.877	0	481.635	240.278	762.314	0	-3e-07	-0.807355	-2.848	NA
ENSG00000116675.15	11.7472	68.6508	52.9385	0	23.4944	45.7672	254.105	0	NA	0.584963	-2.26303	NA
ENSG00000198160.14	18208.2	19737.1	6860.83	5610.92	2960.29	2608.73	1715.21	948.819	2.62077	2.91949	2	2.56403
ENSG00000081985.10	105.725	22.8836	0	0	35.2416	11.4418	0	0	1.58496	NA	NA	NA
ENSG00000116717.11	16316.9	3947.42	11466.5	737.969	20228.7	13192.4	9613.63	3853.84	-0.310039	-1.74072	0.25427	-2.38467
ENSG00000116754.13	1844.31	1029.76	878.779	128.852	834.051	675.066	487.034	58.5691	1.14487	0.609209	0.851478	1.1375
ENSG00000197568.13	1057.25	263.161	571.735	327.987	599.107	446.23	148.228	187.421	0.819428	-0.76184	1.94753	0.807354
ENSG00000162623.15	5438.95	1086.97	1746.97	140.566	1867.8	812.368	571.736	292.845	1.54198	0.420108	1.61143	-1.05889
ENSG00000162624.14	70.4832	11.4418	402.333	152.279	46.9888	68.6508	74.1139	550.549	0.584963	NA	2.44057	-1.85415
ENSG00000057468.6	4052.78	4164.81	2106.95	1159.67	10184.8	1315.81	4679.76	351.415	-1.32944	1.6623	-1.15128	1.72246
ENSG00000184005.10	35.2416	137.302	0	0	93.9776	686.508	42.3508	1136.24	-1.41504	-2.32193	NA	NA
ENSG00000162614.18	176.208	34.3254	10.5877	0	270.186	34.3254	434.096	0	-0.616671	0	NA	NA
ENSG00000137959.15	70.4832	697.95	21.1754	140.566	0	171.627	307.043	152.28	NA	2.02385	NA	-0.115475
ENSG00000137965.10	46.9888	1350.13	63.5262	152.28	223.197	995.437	116.465	93.7105	-2.24793	0.4397	-0.874469	0.70044
ENSG00000137976.7	0	57.209	95.2893	0	0	57.209	42.3508	0	NA	2.52e-08	1.16992	NA
ENSG00000117133.10	1115.98	228.836	158.815	0	751.821	354.696	539.972	0	0.569856	-0.632268	-1.76553	NA
ENSG00000122432.17	1891.3	1212.83	1471.69	667.687	1127.73	823.81	857.604	128.852	0.745955	0.557995	0.779091	2.37346
ENSG00000162643.12	199.702	137.302	105.877	11.7138	11.7472	0	74.1139	0	NA	NA	0.514573	NA
ENSG00000142871.16	8293.52	21682.2	11127.7	13810.6	34184.3	21613.6	21503.6	5013.51	NA	0.00457521	-0.950428	1.46188
ENSG00000016602.9	0	45.7672	0	0	187.955	297.487	74.1139	140.566	NA	-2.70044	NA	NA
ENSG00000097033.14	1162.97	457.672	381.157	81.9967	2020.52	2002.31	1143.47	292.846	-0.796907	-2.12928	-1.58496	-1.8365
ENSG00000143013.12	3770.85	549.206	1386.99	0	6754.64	2265.48	3716.28	550.549	-0.840988	-2.04439	-1.4219	NA
ENSG00000197147.13	1327.43	297.487	465.858	281.132	2431.67	675.066	539.973	0	-0.873307	-1.1822	-0.212996	NA
ENSG00000162664.16	1950.03	526.323	645.85	0	2431.67	1270.04	1492.87	480.266	-0.318446	-1.27085	-1.20881	NA
ENSG00000097046.12	1961.78	594.974	751.727	245.99	1268.7	697.95	1228.17	374.842	0.628817	-0.230298	-0.708234	-0.60768
ENSG00000172031.6	35.2416	0	0	0	46.9888	45.7672	74.1139	0	-0.415037	NA	NA	NA
ENSG00000203910.8	35.2416	91.5344	0	140.566	0	22.8836	0	81.9966	NA	NA	NA	0.777612
ENSG00000122484.8	1527.14	503.439	296.456	269.417	1597.62	1304.37	656.438	456.839	-0.0650948	-1.37346	-1.14684	-0.761843
ENSG00000143033.17	1480.15	858.135	275.28	655.973	728.326	1315.81	370.57	327.987	1.02308	-0.616672	-0.428844	0.999998
ENSG00000122483.17	3312.71	400.463	1207	23.4276	3336.2	5320.44	3070.43	4134.98	-0.0101958	-3.7318	-1.34702	NA
ENSG00000117505.12	1867.8	789.484	148.228	140.566	2901.56	3020.63	857.604	2366.19	-0.635484	-1.93587	-2.5325	-4.07325
ENSG00000137942.16	599.107	343.254	243.517	210.848	622.602	1636.18	211.754	1370.52	-0.0554949	-2.25298	0.201635	-2.70044
ENSG00000117528.11	1632.86	1155.62	719.964	538.835	1045.5	617.857	328.219	93.7105	0.643208	0.903324	1.13327	2.52356
ENSG00000143036.16	951.523	22.8836	995.243	175.707	540.371	80.0926	95.2893	105.424	0.816289	NA	3.38466	0.736967
ENSG00000117569.18	1691.6	697.95	614.087	199.135	3253.97	1842.13	2191.65	1546.22	-0.943817	-1.40018	-1.83551	-2.95693
ENSG00000162627.16	1069	263.161	688.2	187.421	1280.44	663.624	635.262	58.5691	-0.260389	-1.33442	0.115476	1.67807
ENSG00000099260.10	11.7472	0	137.64	70.2829	70.4832	0	317.631	210.848	NA	NA	-1.20645	-1.58496
ENSG00000162688.16	575.613	228.836	105.877	163.993	140.966	148.743	317.631	93.7105	2.02975	0.621488	-1.58496	0.807352
ENSG00000122435.9	2478.66	663.624	1101.12	386.555	1644.61	938.228	741.139	269.418	0.591816	-0.499571	0.571158	0.520831
ENSG00000181656.6	58.736	102.976	52.9385	58.5691	211.45	137.302	0	187.421	-1.848	-0.41504	NA	-1.67807
ENSG00000162695.11	1350.93	617.857	571.736	199.135	704.832	697.95	423.508	210.848	0.938599	-0.17585	0.432959	-0.0824593
ENSG00000237763.9	11.7472	34.3254	0	0	0	148.743	0	210.849	NA	-2.11548	NA	NA
ENSG00000198890.7	46.9888	102.976	74.1139	35.1414	35.2416	34.3254	0	0	0.415037	1.58496	NA	NA
ENSG00000162636.15	434.646	183.069	338.806	152.28	892.787	457.672	656.437	257.704	-1.03847	-1.32193	-0.954197	-0.758991
ENSG00000134186.11	3183.49	938.228	794.078	105.424	4029.29	2414.22	1334.05	1288.52	-0.339915	-1.36355	-0.748462	-3.61143
ENSG00000143107.8	82.2304	1796.36	127.052	808.253	0	457.672	31.7631	58.5691	NA	1.97269	NA	3.7866
ENSG00000116266.10	2032.26	926.786	741.139	632.546	716.579	1773.48	391.745	819.967	1.50389	-0.936274	0.91983	-0.374395
ENSG00000121957.12	1797.32	858.135	518.797	503.694	6073.3	6109.92	6479.67	9125.06	-1.75663	-2.83188	-3.64268	-4.17921
ENSG00000215717.5	2925.05	903.903	1588.15	210.849	11641.5	25709.7	13277	17875.3	-1.99274	-4.83	-3.0635	-6.40561
ENSG00000116299.16	199.702	663.624	243.517	398.269	82.2304	423.347	52.9385	128.852	1.28011	0.648528	2.20163	1.62803
ENSG00000031698.12	2314.2	1052.65	1016.42	445.125	1879.55	2002.32	603.499	550.55	0.300123	-0.927649	0.752071	-0.306663
ENSG00000143126.7	3535.91	2299.8	825.841	1429.08	8951.36	9851.39	3102.2	6173.18	-1.34003	-2.09882	-1.90935	-2.11092
ENSG00000143028.8	0	251.72	42.3508	210.849	70.4832	308.929	84.7016	269.418	NA	-0.295456	-1	-0.353634
ENSG00000162650.16	2842.82	354.696	847.016	175.707	1045.5	457.672	264.693	175.707	1.44313	-0.367732	1.67807	-2.44e-06
ENSG00000174151.14	2983.79	686.508	1482.28	58.5691	2643.12	1006.88	698.788	175.707	0.174903	-0.552541	1.08489	-1.58496
ENSG00000156097.12	23.4944	137.302	74.1139	292.845	0	34.3254	0	0	NA	2	NA	NA
ENSG00000168765.16	1350.93	205.952	667.025	11.7138	258.438	469.114	201.166	210.848	2.38606	-1.18763	1.72935	NA
ENSG00000184371.13	8023.33	8741.53	2477.52	1253.38	8598.95	7620.24	4235.08	1909.35	-0.0999583	0.198051	-0.773492	-0.607262
ENSG00000168710.17	5920.59	2093.85	2826.92	363.128	7177.54	3684.26	3218.66	1124.53	-0.277749	-0.815217	-0.187232	-1.63077
ENSG00000186150.4	11.7472	503.439	0	819.967	0	194.511	0	245.99	NA	1.37197	NA	1.73697
ENSG00000197106.6	117.472	68.6508	84.7016	0	305.427	57.209	296.456	0	-1.37851	0.263034	-1.80735	NA
ENSG00000162775.14	3195.24	2059.52	1926.96	503.693	14954.2	18112.4	6087.93	9148.49	-2.22655	-3.13659	-1.65962	-4.18292
ENSG00000143125.5	0	102.976	0	245.99	0	240.278	0	35.1414	NA	-1.22239	NA	2.80736
ENSG00000143119.12	0	0	52.9385	0	199.702	68.6508	444.683	585.69	NA	NA	-3.07039	NA
ENSG00000134255.13	1503.64	537.765	582.323	128.852	2455.16	2345.57	1270.52	1710.22	-0.70736	-2.12489	-1.12553	-3.73039
ENSG00000064886.13	46.9888	2196.83	0	2049.92	117.472	2082.41	84.7016	2401.33	-1.32193	0.0771674	NA	-0.228268
ENSG00000173947.13	211.45	91.5344	0	0	199.702	68.6508	232.929	0	0.0824622	0.415037	NA	NA
ENSG00000116459.10	6872.11	2643.06	1852.85	773.111	1914.79	1624.74	847.016	480.266	1.84356	0.702002	1.12928	0.686842
ENSG00000143110.11	552.118	1338.69	465.859	995.674	176.208	183.069	116.465	117.138	1.6477	2.87036	2	3.08746
ENSG00000064703.11	5462.44	1624.74	2488.11	269.417	1256.95	2025.2	1312.87	351.415	2.11962	-0.317859	0.922321	-0.383331
ENSG00000143079.14	1233.46	469.114	359.982	81.9967	834.051	617.857	201.166	245.99	0.564499	-0.397336	0.839535	-1.58496
ENSG00000134245.17	164.461	102.976	116.465	0	246.691	34.3254	158.815	0	-0.584962	1.58496	-0.447459	NA
ENSG00000116489.12	2936.8	1739.15	1037.59	702.829	4510.92	6464.62	2879.85	1909.35	-0.619178	-1.89418	-1.47275	-1.44184
ENSG00000155363.18	2384.68	1681.94	1376.4	714.543	27441.4	21979.7	17565	12908.6	-3.52449	-3.70797	-3.67373	-4.17517
ENSG00000184599.13	152.714	114.418	148.228	0	93.9776	114.418	275.28	245.99	0.700439	1.26e-08	-0.893086	NA
ENSG00000198799.11	1080.74	491.997	127.052	269.417	1151.22	1109.85	667.025	175.707	-0.0911471	-1.17365	-2.39232	0.61667
ENSG00000118655.4	1585.87	400.463	328.219	105.424	1174.72	743.717	412.92	105.424	0.432959	-0.893084	-0.331206	-4.01e-06
ENSG00000163349.21	2055.76	1304.37	688.2	292.845	1386.17	1659.06	158.815	128.852	0.568568	-0.347019	2.11548	1.18442
ENSG00000116774.11	10830.9	2505.75	1588.15	445.125	3019.03	1006.88	211.754	117.138	1.843	1.31536	2.90689	1.926
ENSG00000198765.11	46.9888	57.209	0	0	0	45.7672	0	0	NA	0.321928	NA	NA
ENSG00000173218.14	4217.24	789.484	1429.34	117.138	2408.18	1373.02	1281.11	409.983	0.80836	-0.798366	0.157952	-1.80735
ENSG00000163393.12	223.197	68.6508	10.5877	0	187.955	80.0926	232.929	210.848	0.247928	-0.222392	NA	NA
ENSG00000163399.15	1926.54	858.135	1249.35	433.411	3712.11	2288.36	931.718	1007.39	-0.946228	-1.41504	0.423212	-1.21681
ENSG00000134247.9	1022.01	320.37	645.85	210.848	1080.74	297.487	222.342	35.1414	-0.0806176	0.106915	1.53842	2.58496
ENSG00000134256.12	82.2304	102.976	105.877	35.1414	11.7472	68.6508	0	46.8553	NA	0.584962	NA	-0.415041
ENSG00000183508.4	58.736	171.627	254.105	210.849	246.691	171.627	95.2893	351.414	-2.07039	-8.41e-09	1.41504	-0.736964
ENSG00000065183.15	1162.97	457.672	561.148	409.983	2925.05	1693.39	614.086	562.263	-1.33064	-1.88753	-0.13006	-0.455678
ENSG00000092621.12	58.736	45.7672	31.7631	11.7138	1268.7	423.347	762.314	269.418	-4.43296	-3.20945	NA	NA
ENSG00000171943.11	1609.37	549.206	730.551	304.559	117.472	34.3254	42.3508	0	3.7761	4	4.10852	NA
ENSG00000215784.5	4358.2	1281.48	1397.58	363.128	5274.49	1693.39	4468.01	1628.22	-0.275297	-0.402099	-1.6767	-2.16475
ENSG00000117262.18	1773.83	286.045	1101.12	0	857.546	549.206	264.692	105.424	1.04858	-0.941106	2.05658	NA
ENSG00000117281.15	328.921	194.511	307.043	140.566	1209.96	1407.34	3324.54	3069.02	-1.87915	-2.85505	-3.43664	-4.44846
ENSG00000186141.8	6637.17	2505.75	1937.55	550.549	1574.12	858.135	307.044	222.562	2.07602	1.54597	2.65772	1.30666
ENSG00000186364.11	2490.41	2322.69	1937.55	925.391	3559.4	4496.63	3398.65	2951.88	-0.515253	-0.953049	-0.810731	-1.6735
ENSG00000280778.1	3782.6	2059.52	1450.52	1229.95	4416.94	2906.22	3483.35	1065.96	-0.223672	-0.496831	-1.26391	0.206452
ENSG00000268043.7	4099.77	1819.25	2498.7	796.539	1738.59	1270.04	582.324	81.9967	1.23763	0.518467	2.10128	3.28011
ENSG00000116128.10	176.208	57.209	116.465	0	140.966	125.86	84.7016	0	0.321928	-1.1375	0.459435	NA
ENSG00000188092.14	1315.69	354.696	667.025	35.1414	599.107	286.045	105.877	0	1.13493	0.31034	2.65535	NA
ENSG00000177144.7	1292.19	160.185	1154.06	316.273	152.714	34.3254	264.692	0	3.08092	2.22239	2.12433	NA
ENSG00000271383.6	881.04	583.532	815.253	269.417	3289.21	2631.61	1429.34	632.546	-1.90046	-2.17306	-0.81003	-1.23133
ENSG00000263464.2	0	45.7672	0	0	0	125.86	0	46.8553	NA	-1.45943	NA	NA
ENSG00000270882.2	61473.1	16602.1	59947.6	9839.6	65138.2	25835.6	93997.6	12276.1	NA	-0.637998	NA	-0.319178
ENSG00000203852.3	6531.44	2471.43	6469.08	1089.38	163497	55057.9	163675	22841.9	NA	NA	NA	-4.3901
ENSG00000184260.5	751.821	274.603	317.631	175.707	75417	50973.2	45940.1	20674.9	NA	NA	NA	-6.87856
ENSG00000178096.8	446.394	286.045	359.982	409.983	5474.19	2940.54	5156.21	1136.24	-3.61626	-3.36177	-3.84032	-1.47063
ENSG00000136631.12	3418.43	1235.72	1270.52	269.418	881.04	1006.88	582.323	93.7105	1.95606	0.295457	1.12553	1.52356
ENSG00000023902.13	2255.46	617.857	1821.09	234.276	904.534	789.484	772.902	281.131	1.31818	-0.353637	1.23644	-0.263034
ENSG00000118298.10	0	57.209	137.64	0	0	57.209	0	70.2829	NA	2.52e-08	NA	NA
ENSG00000118292.8	117.472	91.5344	63.5262	0	3559.4	5320.44	6966.71	6430.88	-4.92125	-5.86109	-6.77698	NA
ENSG00000159208.15	152.714	114.418	423.508	58.5691	35.2416	45.7672	148.228	363.128	2.11548	1.32193	1.51457	-2.63227
ENSG00000266472.5	8434.49	3512.63	2593.99	1546.22	3688.62	2048.08	1556.39	339.701	1.19322	0.778279	0.736965	2.18641
ENSG00000117360.12	4158.51	1899.34	2149.3	527.121	5603.41	5492.06	5219.74	2436.47	-0.430239	-1.53185	-1.28011	-2.20859
ENSG00000163125.15	1609.37	938.228	190.579	281.131	56692	67209.1	30884.3	33325.8	NA	NA	-7.34034	NA
ENSG00000143369.14	1444.91	629.299	698.788	245.99	2243.71	926.786	984.657	691.115	-0.634914	-0.55849	-0.494765	-1.49033
ENSG00000283324.1	35.2416	0	10.5877	0	82.2304	57.209	0	234.276	-1.22239	NA	NA	NA
ENSG00000143379.12	4922.07	1304.37	1482.28	70.2829	3829.59	1956.55	2318.71	480.266	0.362078	-0.584962	-0.645505	-2.77259
ENSG00000143412.9	563.866	491.997	359.982	234.276	270.186	469.114	381.157	445.125	1.0614	0.0687127	-0.0824622	-0.926
ENSG00000143363.15	4487.43	1098.41	1725.8	808.253	2666.61	1315.81	1175.24	1229.95	0.75088	-0.260528	0.554312	-0.605721
ENSG00000163141.18	763.568	514.881	592.911	140.566	3923.56	183.069	2128.13	281.132	-2.36134	1.49185	-1.8437	-0.999998
ENSG00000143443.9	8657.68	1132.74	5431.49	1241.66	2701.86	732.275	2001.07	995.675	1.68003	0.629357	1.44057	0.318528
ENSG00000213190.3	5662.15	3020.64	1249.35	398.27	2243.71	4942.86	1736.38	4170.12	1.33546	-0.710494	-0.474908	-3.38827
ENSG00000143458.11	1938.29	2048.08	370.569	1569.65	3324.46	4702.58	2350.47	4111.55	-0.778335	-1.19918	-2.66513	-1.38924
ENSG00000143398.19	4041.04	3947.42	1408.16	1112.81	14155.4	15560.8	17438	4603.53	-1.80855	-1.97894	-3.63034	-2.04853
ENSG00000159352.15	7952.85	3730.03	3144.55	2225.63	3113.01	6956.61	2022.25	5376.64	1.35316	-0.899198	0.63689	-1.27249
ENSG00000143373.17	11993.9	6727.78	4711.53	3326.72	14977.7	26133.1	8406.63	20792	-0.320514	-1.95767	-0.835332	-2.64386
ENSG00000159377.10	7647.42	8283.86	4340.96	4240.4	13109.9	6132.8	5929.11	1335.37	-0.777608	0.433757	-0.449803	1.66696
ENSG00000143375.14	352.416	183.069	381.157	163.993	328.922	1121.3	307.043	491.981	0.0995353	-2.61471	0.311944	-1.58496
ENSG00000178796.12	35.2416	823.81	74.1139	1159.67	11.7472	1258.6	21.1754	1932.78	NA	-0.611435	NA	-0.736967
ENSG00000169509.5	11.7472	22.8836	74.1139	152.28	0	11.4418	127.052	222.562	NA	NA	-0.777608	-0.547485
ENSG00000187170.4	23.4944	102.976	794.078	761.398	0	0	63.5262	0	NA	NA	3.64386	NA
ENSG00000163206.5	35.2416	68.6508	10.5877	0	35.2416	45.7672	63.5262	0	0	0.584963	NA	NA
ENSG00000203782.5	23.4944	34.3254	0	46.8553	70.4832	68.6508	190.579	199.135	NA	-1	NA	-2.08746
ENSG00000184330.11	0	217.394	31.7631	58.5691	11.7472	80.0926	0	128.852	NA	1.44057	NA	-1.1375
ENSG00000160678.11	1045.5	1647.62	783.489	1089.39	70.4832	11.4418	137.64	0	3.89077	NA	2.50901	NA
ENSG00000160679.12	12874.9	3123.61	3800.99	726.256	3688.62	2768.92	1630.51	597.404	1.80341	0.173894	1.22105	0.281771
ENSG00000143553.10	12369.8	1075.53	5442.08	796.539	1985.28	1201.39	158.815	667.688	2.63941	-0.159656	5.09873	0.254573
ENSG00000169418.9	669.59	457.672	264.692	163.993	70.4832	137.302	63.5262	0	3.24793	1.73697	2.05889	NA
ENSG00000143578.15	7870.62	1762.04	2911.62	1054.24	4992.56	3352.45	3059.85	1991.35	0.656698	-0.92797	-0.0716378	-0.917537
ENSG00000177954.11	42407.4	15492.2	20720.1	3256.44	15377.1	4599.6	5251.5	644.26	NA	1.75196	1.98023	2.33758
ENSG00000143575.14	13098.1	2334.13	4139.79	433.411	3265.72	4530.95	1249.35	2659.04	2.00389	-0.956931	1.72838	-2.6171
ENSG00000143595.12	17620.8	15984.2	8692.5	7543.7	11.7472	68.6508	0	0	NA	7.86315	NA	NA
ENSG00000160712.12	2690.11	1075.53	391.745	175.707	6120.29	3581.28	1746.97	1089.38	-1.18594	-1.73543	-2.15687	-2.63227
ENSG00000160716.5	117.472	274.603	52.9385	175.707	105.725	389.021	0	281.132	0.152003	-0.5025	NA	-0.678074
ENSG00000160688.18	23517.9	13238.2	6087.93	5634.34	5615.16	10560.8	2265.77	4099.83	2.06636	0.325987	1.42595	0.458682
ENSG00000163352.5	2243.71	16533.4	1556.39	10530.7	6637.16	2242.59	2689.28	1265.09	-1.56468	2.88214	-0.789013	3.05729
ENSG00000160685.13	8681.18	7116.8	1746.97	1921.07	21368.1	20057.5	3610.41	5048.65	-1.2995	-1.49484	-1.04731	-1.39399
ENSG00000169242.11	6942.59	11476.1	1736.38	2366.19	4557.91	21316.1	3356.3	8281.67	0.607102	-0.893306	-0.950788	-1.80736
ENSG00000169241.17	15283.1	36968.4	7633.73	23462.8	5814.86	16293.1	2562.22	6934.58	1.39412	NA	1.57499	1.75849
ENSG00000163462.17	1045.5	491.997	211.754	128.852	1433.16	1041.2	1101.12	527.121	-0.455004	-1.08153	-2.37851	-2.03242
ENSG00000173171.14	2854.57	755.158	1514.04	1030.82	4475.68	4073.28	2181.07	550.549	-0.648836	-2.43134	-0.526629	0.904843
ENSG00000143630.9	2431.67	1418.78	1228.17	269.418	2372.93	2002.31	592.911	480.266	0.0352749	-0.497014	1.05063	-0.83399
ENSG00000160752.14	8728.16	4290.68	2435.17	1136.24	10043.9	14062	6564.38	7344.56	-0.202563	-1.71252	-1.43064	-2.69241
ENSG00000160753.15	7753.15	8135.12	3928.04	3888.99	11007.1	7071.03	5982.05	5060.37	-0.505583	0.202243	-0.606832	-0.379847
ENSG00000125459.14	31165.3	5297.55	12927.6	1686.79	10102.6	9428.04	2890.44	3514.14	1.62522	-0.831632	2.16109	-1.05889
ENSG00000132676.15	7060.07	2986.31	2106.95	808.253	26219.7	55561.4	43621.3	54328.7	-1.8929	NA	NA	NA
ENSG00000132718.8	93.9776	34.3254	0	93.7105	834.05	1109.85	6691.42	8539.37	-3.14975	-5.01495	NA	-6.50977
ENSG00000173080.5	951.523	800.925	487.035	199.135	93.9776	91.5344	0	0	3.33985	3.12928	NA	NA
ENSG00000116586.11	13039.4	1521.76	5272.68	702.829	6496.2	2013.76	2816.33	304.559	1.00521	-0.404149	0.90472	1.20645
ENSG00000132698.14	387.658	5686.57	582.324	5341.5	340.669	800.926	317.631	491.98	0.186414	2.82782	0.87447	3.44057
ENSG00000160789.19	1045.5	286.045	391.745	339.701	834.051	514.881	0	527.122	0.325986	-0.847997	NA	-0.633872
ENSG00000196189.12	693.085	70229.8	709.376	39663	1397.92	54257	1651.68	45461.3	-1.01217	NA	-1.21931	NA
ENSG00000160785.13	4816.35	3730.03	762.314	948.819	1303.94	2677.38	370.569	1511.08	1.88506	0.478363	1.04064	-0.671376
ENSG00000163472.18	2408.18	652.183	1101.12	468.552	2384.68	2070.97	1429.34	632.546	0.0141443	-1.66696	-0.376377	-0.432961
ENSG00000163467.11	9503.48	1270.04	2170.48	491.98	11195.1	15846.9	13287.6	6548.02	-0.236336	-3.64125	-2.61399	-3.73439
ENSG00000132677.12	2173.23	480.556	487.034	409.983	129.219	34.3254	52.9385	0	4.07195	3.80736	3.20163	NA
ENSG00000187862.11	82.2304	91.5344	84.7016	58.5691	35.2416	22.8836	63.5262	0	1.22239	NA	0.415038	NA
ENSG00000163382.11	37661.5	3512.63	19142.6	2413.05	14707.5	3249.47	4330.37	351.415	NA	0.112348	2.14422	2.77961
ENSG00000132702.12	528.624	1498.88	1535.22	1991.35	0	297.487	0	327.986	NA	2.33298	NA	2.60204
ENSG00000132692.18	0	171.627	317.631	327.987	0	102.976	0	23.4276	NA	0.736966	NA	NA
ENSG00000143303.11	14519.5	2059.52	5198.56	1019.1	11970.4	3089.29	6850.24	1464.23	0.278524	-0.584963	-0.398043	-0.522843
ENSG00000143294.14	13673.7	5984.06	5717.36	2331.05	23600.1	27197.2	11837.1	8586.22	-0.787387	-2.18426	-1.04989	-1.88105
ENSG00000198400.11	23.4944	1052.65	0	655.973	93.9776	5514.95	42.3508	4943.23	NA	-2.38933	NA	-2.91375
ENSG00000187800.13	2772.34	2345.57	5230.32	3479	246.691	343.254	921.13	655.974	3.49033	2.77259	2.50542	2.40696
ENSG00000160838.13	35.2416	263.161	10.5877	105.424	528.624	503.439	307.043	1511.08	-3.90689	-0.93587	NA	-3.8413
ENSG00000158473.6	0	45.7672	0	70.2829	35.2416	125.86	0	0	NA	-1.45943	NA	NA
ENSG00000158481.12	0	45.7672	116.465	0	0	0	84.7016	35.1414	NA	NA	0.459432	NA
ENSG00000158488.15	0	45.7672	52.9385	234.276	23.4944	45.7672	0	245.99	NA	3.15e-08	NA	-0.0703905
ENSG00000213088.9	22143.4	18329.7	136391	138926	46.9888	240.278	31.7631	117.138	8.88035	6.25334	NA	NA
ENSG00000158716.8	4769.36	1967.99	3483.35	2096.77	7412.48	1739.15	2668.1	691.114	-0.63616	0.178337	0.384664	1.60118
ENSG00000181036.13	35.2416	228.836	0	433.411	11.7472	102.976	42.3508	199.135	NA	1.152	NA	1.12199
ENSG00000158714.10	11.7472	57.209	0	0	0	114.418	0	58.5691	NA	-1	NA	NA
ENSG00000162728.4	23.4944	137.302	31.7631	93.7105	70.4832	205.952	10.5877	187.421	NA	-0.584962	NA	-0.999998
ENSG00000132681.16	11.7472	22.8836	0	93.7105	35.2416	125.86	0	70.2829	NA	NA	NA	0.415037
ENSG00000162734.12	5709.14	3535.52	1439.93	1511.08	6801.63	5034.39	3578.64	1452.51	-0.252607	-0.509897	-1.31342	0.0570316
ENSG00000162736.15	7964.6	4141.93	3239.84	1417.37	3195.24	4370.77	2308.12	1276.81	1.31768	-0.0775835	0.489204	0.150678
ENSG00000171786.5	2690.11	2036.64	1609.33	1534.51	434.646	789.484	190.579	292.845	2.62975	1.36721	3.078	2.38957
ENSG00000162738.5	11.7472	366.138	63.5262	363.128	11.7472	1121.3	179.991	890.25	NA	-1.61471	-1.5025	-1.29373
ENSG00000026751.16	528.624	102.976	232.929	0	129.219	114.418	42.3508	234.276	2.03242	-0.152003	2.45943	NA
ENSG00000162755.13	763.568	194.511	349.394	128.852	281.933	91.5344	232.929	70.2829	1.43741	1.08746	0.584964	0.874469
ENSG00000158793.13	14742.7	3409.66	7845.49	1534.51	12017.4	4965.74	3620.99	2131.91	0.294881	-0.542382	1.11548	-0.474371
ENSG00000143258.15	10455	2551.52	3663.34	573.977	7847.13	3764.35	3896.27	983.961	0.413957	-0.561044	-0.0889342	-0.777608
ENSG00000143224.17	9597.46	2562.96	3875.1	1909.35	1444.9	823.81	656.437	445.125	2.73168	1.63743	2.5615	2.1008
ENSG00000158864.12	51229.5	84520.6	30545.5	56167.7	0	9931.48	63.5262	8094.24	NA	NA	8.90939	NA
ENSG00000158869.10	986.765	2677.38	614.086	1616.51	3688.62	1041.2	2901.03	409.983	-1.9023	1.36257	-2.24005	1.97924
ENSG00000248485.1	70.4832	263.161	0	234.276	35.2416	1189.95	0	1721.93	1	-2.17688	NA	-2.87775
ENSG00000143252.14	6507.95	2208.27	3726.87	843.395	4534.42	2677.38	1461.1	843.394	0.521285	-0.277908	1.35091	1.38e-06
ENSG00000173110.7	11253.8	4805.56	2286.94	1440.8	328.922	148.743	201.166	81.9967	5.09653	5.01381	3.50696	4.13516
ENSG00000162746.14	41244.4	50732.9	18454.4	19058.4	0	0	84.7016	0	NA	NA	7.76736	NA
ENSG00000081721.11	2173.23	778.042	1259.94	609.118	2831.08	1407.34	910.543	35.1414	-0.381509	-0.855052	0.468552	4.11548
ENSG00000152332.15	1327.43	594.974	275.28	316.273	2913.3	3352.45	1238.76	1417.37	-1.13402	-2.49432	-2.16992	-2.16398
ENSG00000132196.13	2302.45	1292.92	984.657	0	2419.92	1601.85	1217.58	257.704	-0.0717915	-0.309103	-0.306329	NA
ENSG00000162763.3	223.197	194.511	2054.02	9113.35	0	34.3254	10.5877	0	NA	2.5025	NA	NA
ENSG00000143198.12	3947.06	1670.5	868.192	81.9967	5979.32	6144.25	1831.67	2038.2	-0.599205	-1.87895	-1.07708	-4.63559
ENSG00000143157.11	12193.6	2974.87	3599.82	1101.1	8845.64	3569.84	2689.28	1229.95	0.463085	-0.263034	0.420706	-0.159657
ENSG00000198842.9	11.7472	171.627	169.403	35.1414	35.2416	22.8836	95.2893	0	NA	NA	0.830072	NA
ENSG00000197965.11	4393.45	1361.57	1069.36	585.691	11465.3	7700.33	4616.24	1897.64	-1.38384	-2.49964	-2.10997	-1.69599
ENSG00000143155.12	2372.93	789.484	709.376	491.979	2842.82	2631.61	963.481	1358.8	-0.260652	-1.73697	-0.441706	-1.46567
ENSG00000213064.9	5767.87	2562.96	1101.12	1171.38	2032.27	2242.59	1503.45	1241.66	1.50495	0.192645	-0.449306	-0.0840647
ENSG00000143153.12	34325.3	12151.2	6532.61	2635.61	63763.8	36876.9	22308.3	7086.86	NA	NA	-1.77185	-1.42701
ENSG00000117475.13	2337.69	1121.3	381.157	245.99	599.107	1178.51	539.973	679.401	1.9642	-0.0717909	-0.502502	-1.46566
ENSG00000000460.16	58.736	45.7672	52.9385	46.8553	11.7472	34.3254	21.1754	0	NA	0.415037	NA	NA
ENSG00000120370.12	2337.69	457.672	1154.06	304.559	3571.15	2757.47	1789.32	761.397	-0.611303	-2.59096	-0.632696	-1.32193
ENSG00000076258.9	211.45	102.976	222.342	35.1414	93.9776	57.209	116.465	0	1.16993	0.847997	0.932886	NA
ENSG00000117523.15	4205.5	2105.29	1334.05	222.562	2231.97	2185.38	804.666	550.549	0.91396	-0.0538667	0.729352	-1.30666
ENSG00000283683.1	1209.96	1212.83	1101.12	4146.69	246.691	137.302	63.5262	93.7105	2.29418	3.14296	4.11548	5.46761
ENSG00000180999.10	117.472	11.4418	0	0	140.966	68.6508	42.3508	81.9967	-0.263034	NA	NA	NA
ENSG00000094975.13	2725.35	1247.16	878.779	421.697	4534.42	5743.78	2456.35	1546.22	-0.734475	-2.20336	-1.48294	-1.87447
ENSG00000117560.7	70.4832	102.976	116.465	257.704	11.7472	57.209	0	304.559	NA	0.847997	NA	-0.241007
ENSG00000117592.8	2478.66	1407.34	1238.76	819.967	5944.08	4519.51	2943.38	2249.05	-1.26189	-1.68319	-1.24858	-1.45568
ENSG00000117593.9	5850.1	263.161	2138.71	163.993	3183.49	720.833	963.48	281.132	0.877853	-1.45372	1.15042	-0.777609
ENSG00000185278.15	2267.21	617.857	667.026	105.424	2419.92	846.693	2159.89	655.974	-0.0940436	-0.454566	-1.69514	-2.63743
ENSG00000116161.17	1879.55	1384.46	359.982	808.253	4604.9	7116.8	2318.71	2342.76	-1.29278	-2.36191	-2.68732	-1.53533
ENSG00000120332.15	0	537.765	0	890.25	0	423.347	116.465	562.262	NA	0.345135	NA	0.662967
ENSG00000116191.17	2196.73	400.463	1376.4	175.707	2114.49	720.833	1355.23	1253.38	0.0550423	-0.847997	0.0223672	-2.83458
ENSG00000116199.11	2361.19	503.439	1207	93.7105	4182	2208.27	4171.55	1253.38	-0.824681	-2.13303	-1.78916	-3.74147
ENSG00000186283.13	8634.19	3661.38	1979.9	3127.59	6261.26	12975	3568.06	14326	0.463609	-1.82528	-0.849711	-2.19551
ENSG00000057252.12	2349.44	1075.53	614.087	234.276	2384.68	1292.92	455.271	245.99	-0.0214797	-0.265591	0.431717	-0.0703905
ENSG00000162779.21	516.877	823.81	74.1139	855.108	446.394	995.437	158.815	1019.1	0.211504	-0.273018	-1.09954	-0.253119
ENSG00000162782.15	246.691	114.418	169.403	0	0	45.7672	137.64	257.704	NA	1.32193	0.299559	NA
ENSG00000116260.16	622.602	366.138	317.631	245.99	798.81	537.765	455.271	292.846	-0.359542	-0.554589	-0.519375	-0.251541
ENSG00000121454.5	3148.25	2562.96	899.955	1323.66	2889.81	3615.61	2159.89	2799.6	0.123574	-0.496426	-1.26303	-1.08069
ENSG00000135835.11	199.702	205.952	63.5262	878.536	305.427	125.86	127.052	667.687	-0.612977	0.710493	-1	0.395929
ENSG00000153029.14	1339.18	514.881	603.499	140.566	1198.21	1659.06	1111.71	749.684	0.160464	-1.68806	-0.881356	-2.41504
ENSG00000162783.10	21520.9	8341.07	8152.53	1464.23	59851.9	24268	11360.6	2483.33	NA	-1.54075	-0.47872	-0.762136
ENSG00000121446.18	35.2416	228.836	0	644.26	23.4944	11.4418	84.7016	117.138	NA	NA	NA	2.45943
ENSG00000135838.13	375.91	22.8836	105.877	46.8553	422.899	102.976	137.64	0	-0.169925	NA	-0.378512	NA
ENSG00000135829.16	3571.15	1475.99	1979.9	304.559	3665.12	3478.31	1662.27	784.826	-0.0374745	-1.2367	0.252274	-1.36565
ENSG00000135862.5	4428.69	2128.17	2234.01	210.849	6966.08	3935.98	2498.7	1300.23	-0.653467	-0.887106	-0.161543	-2.62449
ENSG00000058085.14	787.062	846.693	1027.01	304.559	481.635	823.81	815.253	292.845	0.708536	0.0395284	0.333127	0.0565864
ENSG00000116698.21	2525.65	1121.3	910.542	327.987	2267.21	1796.36	1979.9	644.26	0.155736	-0.67991	-1.12063	-0.974005
ENSG00000143344.15	11.7472	148.743	52.9385	0	0	125.86	0	0	NA	0.241008	NA	NA
ENSG00000198860.11	1961.78	526.323	1270.52	445.125	2866.32	1098.41	1821.08	679.402	-0.547033	-1.0614	-0.519375	-0.610055
ENSG00000121481.10	1174.72	366.138	571.736	281.131	505.13	366.138	169.403	93.7105	1.21759	3.94e-09	1.75489	1.58496
ENSG00000143341.11	234.944	45.7672	0	93.7105	46.9888	34.3254	137.64	81.9967	2.32193	0.415037	NA	0.192645
ENSG00000116711.9	3230.48	389.021	137.64	58.5691	1409.66	366.138	476.447	0	1.1964	0.0874629	-1.79141	NA
ENSG00000116741.7	6402.22	2551.52	2477.52	983.96	6778.13	1430.22	1545.8	281.131	-0.0823152	0.835117	0.68054	1.80735
ENSG00000116747.12	4182	1853.57	974.068	468.553	1256.95	1327.25	677.613	445.125	1.73427	0.481869	0.523562	0.0739998
ENSG00000000971.15	2220.22	972.553	63.5262	0	281.933	503.439	0	105.424	2.97728	0.94996	NA	NA
ENSG00000116785.13	0	114.418	0	0	0	68.6508	0	0	NA	0.736966	NA	NA
ENSG00000203724.10	834.051	34.3254	444.683	0	2314.2	1270.04	1175.23	726.256	-1.4723	-5.20945	-1.4021	NA
ENSG00000143355.15	3759.1	4542.4	571.736	1522.8	105.725	34.3254	0	0	5.152	7.04803	NA	NA
ENSG00000151414.14	2737.1	995.437	667.025	421.697	5521.18	5583.6	1905.79	1464.23	-1.01233	-2.48779	-1.51457	-1.79586
ENSG00000118200.14	10408	3512.63	3970.39	491.98	2008.77	892.46	508.21	152.28	2.37331	1.97669	2.96578	1.69188
ENSG00000170128.4	35.2416	2654.5	95.2893	3959.27	199.702	2631.61	1937.55	3256.44	-2.5025	0.0124908	-4.34577	0.281938
ENSG00000163362.10	48974	30881.4	24055.3	11409.3	20874.8	18215.3	16961.5	5540.63	NA	0.761584	0.504089	1.04208
ENSG00000163395.16	0	125.86	0	0	46.9888	45.7672	127.052	0	NA	1.45943	NA	NA
ENSG00000198892.6	7741.4	915.344	6596.14	796.539	1715.09	949.669	889.367	1991.35	2.17431	-0.0531113	2.89077	-1.32193
ENSG00000134375.10	16222.9	4576.72	6807.89	960.532	2866.32	2871.89	1005.83	515.408	2.50076	0.672313	2.75882	0.89812
ENSG00000170075.8	234.944	125.86	0	0	105.725	22.8836	105.877	70.2829	1.152	NA	NA	NA
ENSG00000133067.17	2831.07	2013.76	137.64	210.848	258.438	160.185	0	23.4276	3.45346	3.65208	NA	NA
ENSG00000163444.11	3253.97	1006.88	698.788	163.993	1069	560.648	698.788	234.276	1.60595	0.844722	2.04e-07	-0.514576
ENSG00000143847.15	152.714	2196.83	222.342	1077.67	622.601	2459.99	359.982	1311.95	-2.02748	-0.16323	-0.695145	-0.283793
ENSG00000163485.16	0	881.019	0	937.105	0	572.09	0	585.691	NA	0.62293	NA	0.678071
ENSG00000159388.5	17667.8	6922.29	6839.66	2331.05	6202.52	7162.57	1196.41	948.818	1.51019	-0.0492276	2.51521	1.29678
ENSG00000188770.9	0	34.3254	63.5262	93.7105	11.7472	57.209	0	0	NA	-0.736966	NA	NA
ENSG00000122188.12	11.7472	331.812	74.1139	351.415	35.2416	183.069	0	0	NA	0.857981	NA	NA
ENSG00000182004.12	9221.55	4199.14	43494.3	25536.2	3265.72	5926.85	2805.74	2612.18	1.49761	-0.497172	NA	3.28922
ENSG00000143842.14	2913.3	1967.99	1386.99	468.553	8575.45	6819.31	2826.91	1487.65	-1.55756	-1.7929	-1.02727	-1.66676
ENSG00000198625.12	4346.46	2357.01	2541.05	585.69	6695.9	2860.45	2075.19	491.98	-0.623436	-0.279284	0.29218	0.251538
ENSG00000133069.15	1914.79	354.696	1397.58	480.266	1515.39	446.23	317.631	234.276	0.337501	-0.331206	2.1375	1.03562
ENSG00000117266.15	434.646	183.069	561.148	0	199.702	343.254	137.64	0	1.12199	-0.906891	2.02748	NA
ENSG00000266028.7	1621.11	411.905	762.315	187.421	1867.8	629.299	571.736	163.993	-0.204359	-0.611434	0.415038	0.192646
ENSG00000143479.15	434.646	331.812	158.815	117.138	1010.26	686.508	349.394	175.707	-1.21681	-1.04891	-1.1375	-0.584964
ENSG00000162889.10	5016.05	2265.48	974.069	468.552	2337.69	2871.89	1207	1370.52	1.10147	-0.342187	-0.309327	-1.54844
ENSG00000142224.15	0	148.743	0	163.993	0	137.302	0	292.845	NA	0.115477	NA	-0.836503
ENSG00000162892.15	58.736	68.6508	74.1139	0	223.197	160.185	21.1754	163.993	-1.926	-1.22239	NA	NA
ENSG00000123843.12	0	57.209	0	93.7105	11.7472	629.299	74.1139	327.987	NA	-3.45943	NA	-1.80735
ENSG00000123838.10	35.2416	297.487	0	175.707	164.461	137.302	0	117.138	-2.22239	1.11548	NA	0.584967
ENSG00000196352.14	3853.08	686.508	878.779	175.707	1997.02	915.344	847.015	163.993	0.948161	-0.415038	0.0531124	0.0995347
ENSG00000008118.9	0	80.0926	52.9385	0	0	0	63.5262	46.8553	NA	NA	-0.263034	NA
ENSG00000123689.5	35.2416	45.7672	21.1754	187.421	105.725	45.7672	0	0	-1.58496	0	NA	NA
ENSG00000117597.17	4616.65	949.669	1704.62	93.7105	1656.35	789.484	1196.41	81.9967	1.47883	0.266515	0.510736	0.192645
ENSG00000143469.18	23.4944	57.209	0	140.566	0	148.743	0	327.986	NA	-1.37851	NA	-1.22239
ENSG00000082497.11	787.062	400.463	1810.5	679.401	1362.67	1304.37	2361.06	2483.33	-0.791891	-1.70361	-0.383047	-1.86994
ENSG00000054392.12	881.04	137.302	539.973	117.138	17750	17334.3	17183.8	18238.4	-4.33247	-6.98014	-4.99202	-7.28263
ENSG00000117625.13	4839.85	1670.5	1588.16	281.131	15189.1	23078.1	10090.1	6770.58	-1.65001	-3.78817	-2.66751	-4.58996
ENSG00000082512.14	1562.38	1086.97	614.087	784.826	1303.94	4862.77	455.271	3678.14	0.260867	-2.16146	0.431716	-2.22853
ENSG00000117691.9	2325.95	881.019	836.429	46.8553	4405.2	2105.29	1259.94	585.69	-0.92139	-1.25678	-0.591036	-3.64385
ENSG00000162771.7	11.7472	526.323	0	327.987	82.2304	640.741	42.3508	327.987	NA	-0.283793	NA	2.56e-06
ENSG00000203705.10	1115.98	400.463	571.735	210.848	2208.47	1144.18	1207	433.411	-0.984733	-1.51457	-1.078	-1.03953
ENSG00000162769.12	2701.86	835.251	1757.56	105.424	6989.58	3421.1	3758.63	913.677	-1.37126	-2.03418	-1.09664	-3.11548
ENSG00000143494.15	1268.7	160.185	899.954	175.707	176.208	263.161	1958.72	1569.65	2.848	-0.716207	-1.12199	-3.1592
ENSG00000136643.11	1104.24	297.487	190.579	81.9967	1280.44	560.648	561.148	175.707	-0.213595	-0.91427	-1.55799	-1.09953
ENSG00000143499.13	951.523	251.72	328.219	234.276	1903.05	720.833	2191.65	351.414	-1	-1.51785	-2.73929	-0.584961
ENSG00000117724.12	11112.8	5720.9	3557.47	2565.33	3618.14	1956.55	2117.54	655.973	1.61891	1.54793	0.748462	1.96743
ENSG00000136636.12	3876.58	983.995	465.859	175.707	1621.11	995.437	550.561	386.556	1.2578	-0.016679	-0.241009	-1.1375
ENSG00000162814.10	1350.93	400.463	391.745	117.138	916.281	457.672	624.675	187.421	0.560088	-0.192645	-0.67319	-0.67807
ENSG00000067533.5	1033.75	606.415	338.806	245.99	1151.23	1041.2	349.394	257.704	-0.155279	-0.779874	-0.0443945	-0.067113
ENSG00000092969.11	8211.29	1487.43	7093.76	702.829	16164.1	4473.74	13764	2167.05	-0.977116	-1.58866	-0.956279	-1.62449
ENSG00000143353.11	6284.75	1270.04	3091.61	480.267	9785.41	3638.49	6204.39	2272.48	-0.638777	-1.51847	-1.00493	-2.24236
ENSG00000067704.9	3007.28	1350.13	698.788	550.549	2678.36	1098.41	1503.45	667.687	0.16711	0.297681	-1.10535	-0.278302
ENSG00000162817.6	810.557	251.72	423.508	70.2829	599.107	125.86	635.262	0	0.4361	1	-0.584962	NA
ENSG00000117791.15	1715.09	823.81	741.139	292.845	1386.17	697.95	571.736	409.983	0.307182	0.239188	0.374395	-0.485426
ENSG00000186205.12	2643.12	68.6508	1821.08	0	857.546	560.648	264.692	515.407	1.62396	-3.02975	2.78241	NA
ENSG00000136630.12	5920.59	915.344	2361.06	609.118	2302.45	1453.11	836.428	1792.21	1.36257	-0.666757	1.49712	-1.55695
ENSG00000154305.16	693.085	194.511	190.579	234.276	763.568	663.624	169.403	281.132	-0.139725	-1.77052	0.169927	-0.263036
ENSG00000162819.11	7576.94	1739.15	2784.57	503.694	7024.82	4588.16	3800.98	1557.94	0.109153	-1.39953	-0.448921	-1.62902
ENSG00000197520.10	234.944	446.23	444.683	140.565	2020.52	640.741	1937.55	386.556	-3.10434	-0.521953	-2.12338	-1.45943
ENSG00000162909.17	6449.21	4748.35	4859.75	2026.49	5415.46	2391.34	10735.9	1499.37	0.252039	0.989608	-1.14349	0.434628
ENSG00000143756.11	1832.56	1258.6	656.438	843.394	622.601	606.415	381.157	281.132	1.55748	1.05344	0.784271	1.58496
ENSG00000143771.11	939.776	594.974	158.815	81.9967	5110.03	3260.91	2128.13	1229.95	-2.44294	-2.45438	-3.74416	-3.90689
ENSG00000185842.15	46.9888	0	52.9385	11.7138	164.461	102.976	0	0	-1.80735	NA	NA	NA
ENSG00000143742.12	8528.46	2173.94	6691.43	796.539	5086.53	2288.36	3695.11	691.115	0.745602	-0.0740006	0.856698	0.20482
ENSG00000143819.12	12698.7	4164.82	3070.43	2014.78	14754.5	5915.41	2138.72	3033.88	-0.21647	-0.506226	0.521697	-0.590544
ENSG00000163041.9	4816.35	2185.38	1789.32	925.392	10560.7	15263.4	7612.56	5845.19	-1.1327	-2.80411	-2.08897	-2.65911
ENSG00000143801.16	5168.77	1933.66	2138.72	878.535	3723.86	2654.5	1969.31	515.408	0.473021	-0.457101	0.119053	0.769386
ENSG00000163050.16	763.568	102.976	423.508	281.131	70.4832	160.185	42.3508	70.2829	3.43741	-0.63743	3.32193	2
ENSG00000181450.17	4687.13	1670.5	2138.71	363.128	505.13	663.624	667.025	409.984	3.21398	1.33184	1.68093	-0.175088
ENSG00000143740.14	1362.68	1235.71	815.253	819.967	657.843	572.09	275.28	187.421	1.05063	1.11103	1.56635	2.12928
ENSG00000154342.5	58.736	57.209	21.1754	81.9967	35.2416	0	10.5877	58.5691	0.736966	NA	NA	0.485426
ENSG00000143774.16	3054.27	1807.8	582.323	316.273	3171.74	3615.61	1027.01	667.687	-0.0544479	-1	-0.818553	-1.078
ENSG00000198835.3	2748.84	16327.4	1471.69	13845.7	3770.85	1979.43	1482.28	1077.67	-0.456065	3.04414	-0.0103417	3.68345
ENSG00000181873.12	1856.06	938.228	899.955	199.135	998.512	1132.74	847.016	456.839	0.89439	-0.271804	0.0874632	-1.19794
ENSG00000154358.20	3547.65	4210.58	3483.35	2928.45	223.197	469.114	42.3508	831.68	3.99048	3.16601	6.36194	1.81604
ENSG00000196890.4	1315.69	1418.78	2329.29	3760.13	4452.19	3684.26	7718.43	2260.77	-1.7587	-1.37672	-1.72842	0.733973
ENSG00000168159.11	5615.16	1384.46	1662.27	374.842	33749.7	10709.5	13996.9	5025.22	NA	-2.9515	-3.07389	-3.74483
ENSG00000116574.5	951.523	102.976	402.333	152.28	505.13	457.672	1069.36	1112.81	0.913585	-2.152	-1.41028	-2.86941
ENSG00000177800.2	446.394	205.952	84.7016	0	0	34.3254	0	0	NA	2.58496	NA	NA
ENSG00000135763.9	2173.23	2814.68	667.025	1499.37	540.371	629.299	455.271	0	2.00782	2.16115	0.551015	NA
ENSG00000135775.13	3077.77	1430.23	1334.05	316.273	3465.42	2139.62	1408.16	515.408	-0.171148	-0.58111	-0.0780034	-0.704543
ENSG00000173409.13	6707.65	2299.8	2234.01	1440.8	1867.8	1842.13	1207	175.707	1.84446	0.320136	0.888209	3.03563
ENSG00000119283.15	234.944	320.37	179.991	0	187.955	343.254	307.043	70.2829	0.321928	-0.0995357	-0.770514	NA
ENSG00000116906.11	3606.39	1064.09	1503.45	304.559	763.568	800.926	656.437	363.129	2.23973	0.409876	1.19555	-0.253758
ENSG00000010072.15	3242.23	1052.65	476.447	339.701	12064.4	24840.1	13711.1	22033.7	-1.89569	-4.56058	-4.84688	-6.0193
ENSG00000212916.4	704.832	91.5344	1514.04	11.7138	1386.17	869.577	2361.06	1288.52	-0.975752	-3.24793	-0.641029	NA
ENSG00000135778.11	5474.19	1327.25	1386.99	445.125	1538.88	778.042	1069.36	503.694	1.83076	0.770518	0.375211	-0.178338
ENSG00000143674.10	10184.8	2219.71	2488.11	245.99	7212.78	2780.36	3292.78	363.128	0.497794	-0.324899	-0.404254	-0.56188
ENSG00000168275.14	8457.98	1876.46	3409.24	1370.52	5521.18	2254.03	3006.91	737.97	0.615336	-0.2645	0.18117	0.893086
ENSG00000077585.13	704.832	274.603	370.569	292.845	657.843	274.603	423.508	0	0.099535	5.25e-09	-0.192645	NA
ENSG00000116977.18	8563.7	17631.8	4012.74	8035.68	35.2416	102.976	0	152.28	7.92481	7.41973	NA	5.72163
ENSG00000077522.12	35.2416	45.7672	137.64	0	0	45.7672	0	0	NA	-3.15e-08	NA	NA
ENSG00000133019.11	1162.97	91.5344	0	0	704.832	114.418	0	0	0.722466	-0.321928	NA	NA
ENSG00000117009.11	23.4944	137.302	0	0	129.219	125.86	0	0	NA	0.125531	NA	NA
ENSG00000174371.16	6719.4	1681.94	2509.29	128.852	4264.23	1327.25	1725.79	281.132	0.656046	0.341691	0.540016	-1.12553
ENSG00000196289.7	35.2416	274.603	116.465	105.424	610.854	881.019	74.1139	468.553	-4.11548	-1.68182	0.652077	-2.152
ENSG00000179456.10	2396.43	1052.65	772.902	421.697	6319.99	3672.82	4510.36	1921.06	-1.39904	-1.80287	-2.54488	-2.18763
ENSG00000173728.10	58.736	0	0	0	293.68	228.836	74.1139	0	-2.32193	NA	NA	NA
ENSG00000179397.17	23.4944	80.0926	0	70.2829	140.966	45.7672	0	0	NA	0.807355	NA	NA
ENSG00000121644.18	7647.43	1762.04	3282.19	714.542	4428.69	2700.27	2159.89	890.25	0.788093	-0.615857	0.6037	-0.317191
ENSG00000203667.9	7036.57	697.95	3578.64	93.7105	4593.15	869.577	1482.28	0	0.615388	-0.31719	1.2716	NA
ENSG00000162849.15	58.736	194.511	0	70.2829	340.669	1384.46	179.991	491.98	-2.53605	-2.8314	NA	-2.80736
ENSG00000143653.9	2525.65	526.323	656.437	0	3618.13	2070.97	2530.46	948.819	-0.518593	-1.97628	-1.94667	NA
ENSG00000162711.16	0	102.976	63.5262	105.424	0	91.5344	0	105.424	NA	0.169925	NA	4.01e-06
ENSG00000197454.2	46.9888	0	84.7016	0	0	0	52.9385	0	NA	NA	0.678072	NA
ENSG00000171161.12	4663.64	2265.48	1154.06	1675.07	5709.14	2746.03	1291.7	409.984	-0.291817	-0.277534	-0.162553	2.03059
ENSG00000185220.11	1198.21	205.952	264.692	316.273	1362.68	503.439	508.21	503.694	-0.185556	-1.28951	-0.941106	-0.671376
ENSG00000143727.15	5297.98	2551.52	2615.16	1124.53	3594.64	3318.12	3430.41	1136.24	0.559595	-0.379009	-0.391483	-0.0149488
ENSG00000171853.15	2760.59	1189.95	1619.92	843.395	3218.73	2620.17	2932.79	597.404	-0.221515	-1.13876	-0.856354	0.497502
ENSG00000171863.12	30284.3	11293.1	9910.09	2284.19	6590.18	3855.89	4870.34	1019.1	2.20018	1.5503	1.02488	1.16439
ENSG00000118004.17	46.9888	5080.16	148.228	2565.32	140.966	1716.27	52.9385	433.411	-1.58496	1.5656	1.48543	2.56533
ENSG00000151360.9	23.4944	2711.71	84.7016	3549.28	129.219	4508.07	10.5877	6512.88	NA	-0.733309	NA	-0.875767
ENSG00000214866.8	23.4944	80.0926	10.5877	46.8553	0	45.7672	0	58.5691	NA	0.807355	NA	-0.321927
ENSG00000134321.11	1151.23	583.532	455.271	351.415	622.602	800.926	614.087	81.9967	0.886789	-0.456858	-0.431717	2.09954
ENSG00000151692.14	2878.06	926.786	1185.82	304.559	2490.41	675.066	1154.06	527.122	0.208718	0.457207	0.0391694	-0.791414
ENSG00000115738.9	48316.2	23650.2	24574.1	4638.67	11265.6	7666	9603.05	8832.22	NA	1.62531	1.35557	-0.929065
ENSG00000151693.10	2748.84	1189.95	3959.8	761.398	4111.52	2597.29	2403.41	1241.66	-0.580846	-1.12611	0.720346	-0.705553
ENSG00000119203.13	5262.74	1315.81	3610.41	562.263	12557.7	7128.24	7570.21	3982.7	-1.25469	-2.4376	-1.06817	-2.82443
ENSG00000134330.18	8164.3	846.693	4637.41	585.69	9409.5	5103.04	7305.51	3607.85	-0.20479	-2.59145	-0.655666	-2.62293
ENSG00000115750.16	2137.99	629.299	1344.64	491.98	2020.52	1144.18	2445.76	351.414	0.0815303	-0.862496	-0.863065	0.485428
ENSG00000134317.17	70.4832	45.7672	0	0	46.9888	1395.9	158.816	702.829	0.584963	-4.93074	NA	NA
ENSG00000172059.10	1468.4	400.463	709.376	46.8553	1609.37	789.484	984.656	655.974	-0.132248	-0.979241	-0.47307	-3.80735
ENSG00000171848.14	80961.7	17540.3	20582.5	2565.32	12816.2	10183.2	6087.93	4076.41	NA	0.78448	1.75739	-0.668157
ENSG00000115756.12	1621.11	823.81	783.49	491.98	1538.88	1373.02	1027.01	374.842	0.0751017	-0.736966	-0.390459	0.392318
ENSG00000162975.4	2208.47	823.81	1429.34	409.984	2807.58	1086.97	1016.42	0	-0.346277	-0.399931	0.491853	NA
ENSG00000150873.11	164.461	68.6508	0	0	82.2304	22.8836	169.403	222.562	1	NA	NA	NA
ENSG00000162976.12	5262.74	457.672	4743.29	819.967	3253.97	915.344	3186.9	866.822	0.693612	-1	0.573735	-0.0801705
ENSG00000162981.13	11.7472	34.3254	137.64	0	46.9888	0	656.438	644.259	NA	NA	-2.25376	NA
ENSG00000079785.14	6202.52	3489.75	4944.46	1194.81	4428.69	7986.37	3049.26	2354.48	0.485974	-1.19442	0.697354	-0.978627
ENSG00000134323.11	46.9888	68.6508	148.228	70.2829	46.9888	57.209	52.9385	70.2829	0	0.263034	1.48543	0
ENSG00000178295.14	5474.19	869.577	4203.32	351.414	3113.01	1693.39	3620.99	292.845	0.814337	-0.961526	0.215143	0.263036
ENSG00000151379.3	58.736	869.577	201.167	1077.67	0	217.394	0	503.694	NA	2	NA	1.0973
ENSG00000170745.11	93.9776	11.4418	95.2893	0	411.152	343.254	878.78	1042.53	-2.12928	NA	-3.20512	NA
ENSG00000143878.9	8704.67	12242.7	9867.74	2823.03	30037.6	8260.98	15299.2	1194.81	-1.78691	0.56754	-0.632668	1.24046
ENSG00000143869.6	82.2303	160.185	63.5262	808.253	35.2416	22.8836	529.385	292.845	1.22239	NA	-3.05889	1.46467
ENSG00000218819.4	0	1086.97	0	105.424	0	11.4418	0	105.424	NA	NA	NA	-5.42e-06
ENSG00000119771.14	975.018	526.323	783.49	468.552	1609.37	869.577	677.613	878.535	-0.722993	-0.724366	0.209453	-0.906891
ENSG00000138092.10	8493.22	2128.18	5230.32	1007.39	4111.52	2574.4	3239.84	1651.65	1.04664	-0.274622	0.69098	-0.713288
ENSG00000157833.12	5955.83	2185.38	8544.28	4708.95	1421.41	6956.61	1799.91	8199.67	2.06698	-1.6705	2.24704	-0.800159
ENSG00000138018.17	234.944	961.111	63.5262	2987.02	0	125.86	10.5877	175.707	NA	2.93289	NA	4.08746
ENSG00000157856.10	881.04	1533.2	667.025	2260.77	446.394	228.836	264.693	93.7105	0.980891	2.74416	1.33342	4.59246
ENSG00000173557.14	105.725	80.0926	529.385	152.279	11.7472	11.4418	211.754	152.28	NA	NA	1.32193	-9.19e-07
ENSG00000171303.6	140.966	411.905	328.219	433.411	82.2304	240.277	63.5262	58.5691	0.777608	0.77761	2.36923	2.88752
ENSG00000157851.16	493.382	652.183	179.991	117.138	434.646	1247.16	211.754	1276.81	0.182864	-0.935294	-0.234465	-3.44626
ENSG00000084764.10	669.59	137.302	63.5262	0	481.635	663.624	148.228	175.707	0.475338	-2.27302	-1.22239	NA
ENSG00000119777.18	10055.6	4736.91	4065.67	2014.77	4487.43	3970.3	2085.78	2178.77	1.16404	0.254695	0.962909	-0.112894
ENSG00000138080.13	1198.21	1681.94	741.139	1147.95	0	4897.09	0	4662.1	NA	-1.5418	NA	-2.02191
ENSG00000138030.12	2396.43	2929.1	2350.47	2354.47	1080.74	446.23	677.613	93.7105	1.14886	2.7146	1.79441	4.65105
ENSG00000143994.13	516.877	45.7672	1079.95	58.5691	258.438	114.418	518.797	152.28	1	-1.32193	1.05772	-1.37851
ENSG00000138085.16	56363	26007.2	35754.7	13306.9	5556.42	3901.65	4351.55	2331.05	NA	2.73675	NA	2.51312
ENSG00000084774.13	23835	4702.58	11572.4	1862.5	12710.5	3855.89	6882.01	1546.22	0.907068	0.28639	0.749782	0.268489
ENSG00000138100.13	35.2416	0	0	128.852	176.208	91.5344	190.579	0	-2.32193	NA	NA	NA
ENSG00000115234.10	15059.9	4519.51	6458.5	1171.38	5204.01	6258.66	3313.95	2893.31	1.53302	-0.469688	0.962647	-1.30451
ENSG00000115216.13	4452.19	1899.34	995.243	679.401	10748.7	16487.6	4351.54	5493.78	-1.27157	-3.11781	-2.12841	-3.01546
ENSG00000157992.12	8927.87	3695.7	7411.39	4790.95	3277.47	617.857	3165.72	491.98	1.44573	2.5805	1.22721	3.28364
ENSG00000084734.8	23.4944	194.511	328.219	0	199.703	251.72	31.7631	70.2829	NA	-0.371971	NA	NA
ENSG00000221843.4	35.2416	57.209	21.1754	234.276	23.4944	125.86	0	281.131	NA	-1.1375	NA	-0.263032
ENSG00000163798.13	740.073	697.95	296.456	374.842	2842.82	2826.12	1207	2623.89	-1.94158	-2.01763	-2.02554	-2.80735
ENSG00000163803.12	0	3375.33	0	1921.06	0	2048.08	63.5262	538.836	NA	0.720755	NA	1.83399
ENSG00000189350.12	305.427	778.042	296.456	1136.24	117.472	251.72	349.394	374.842	1.37851	1.62803	-0.23704	1.59991
ENSG00000115295.19	11.7472	148.743	0	199.135	0	11.4418	0	70.2829	NA	NA	NA	1.5025
ENSG00000119801.12	2032.27	366.138	1852.85	35.1414	939.776	366.138	741.139	468.552	1.1127	-1.18e-08	1.32193	-3.73697
ENSG00000213626.11	986.765	411.905	5410.31	960.532	2079.25	1784.92	13626.4	5482.06	-1.07529	-2.11548	-1.33262	-2.51281
ENSG00000172954.13	7976.35	3146.49	7390.22	761.397	1444.91	1292.92	1397.58	456.839	2.46475	1.28311	2.40269	0.736964
ENSG00000013016.15	1256.95	160.185	2350.47	433.411	1550.63	331.812	3250.42	269.418	-0.302927	-1.05063	-0.467679	0.68589
ENSG00000021574.11	1198.21	171.627	402.333	245.99	364.163	228.836	487.034	81.9967	1.71823	-0.415038	-0.275633	1.58496
ENSG00000119820.10	2079.25	1578.97	878.779	1089.38	939.776	915.344	878.778	503.694	1.14568	0.786597	9.77e-07	1.11289
ENSG00000150938.9	26384.2	10320.5	11667.6	4498.1	10842.7	5595.04	9581.87	1534.51	1.28295	0.883293	0.284135	1.55154
ENSG00000205221.12	93.9776	251.72	21.1754	363.128	46.9888	34.3254	0	0	1	2.87447	NA	NA
ENSG00000152133.14	1950.04	297.487	772.902	386.556	1268.7	377.579	529.385	199.135	0.620153	-0.343954	0.545967	0.956931
ENSG00000003509.15	1926.54	514.881	1164.65	81.9967	4322.97	3089.29	1651.68	1815.64	-1.16601	-2.58496	-0.504041	-4.46877
ENSG00000115828.15	1327.43	1464.55	487.034	491.98	1961.78	1086.97	465.859	304.559	-0.563524	0.430144	0.0641303	0.691877
ENSG00000115841.19	1339.18	503.439	1630.51	796.539	411.152	308.929	63.5262	1065.96	1.70361	0.704544	4.68182	-0.420332
ENSG00000143891.16	2173.23	457.672	1450.52	421.697	787.062	366.138	296.456	245.99	1.46529	0.321928	2.29068	0.777606
ENSG00000162878.12	11312.5	2757.47	8988.96	1757.07	6778.13	2494.31	5029.16	679.402	0.738964	0.144705	0.837837	1.37084
ENSG00000143924.18	5908.84	2379.9	762.314	245.991	3500.66	2311.24	614.086	269.418	0.755246	0.0422285	0.311944	-0.131243
ENSG00000152527.13	657.843	537.765	0	0	951.523	812.368	201.166	152.28	-0.532494	-0.595158	NA	NA
ENSG00000138036.18	4228.99	583.532	2223.42	433.411	1068.99	411.905	487.034	93.7105	1.98406	0.5025	2.19068	2.20945
ENSG00000143921.6	164.461	858.135	105.877	1042.53	35.2416	1315.81	84.7016	995.674	2.22239	-0.616671	0.321928	0.0663419
ENSG00000138032.20	1679.85	1041.2	719.964	304.559	7894.12	7437.17	4235.08	4345.82	-2.23245	-2.8365	-2.55639	-3.83484
ENSG00000138079.13	0	137.302	0	105.424	117.472	503.439	264.692	281.131	NA	-1.87447	NA	-1.41504
ENSG00000143919.14	681.337	389.021	434.095	81.9967	422.899	480.556	169.403	163.993	0.688056	-0.304855	1.35755	-0.999997
ENSG00000138083.4	11.7472	22.8836	391.745	386.556	93.9776	11.4418	179.991	0	NA	NA	1.12199	NA
ENSG00000171132.13	1585.87	446.23	709.376	573.977	2337.69	1544.64	751.727	281.131	-0.559809	-1.79141	-0.0836585	1.02975
ENSG00000116016.13	45908	48890.8	14018.1	15204.5	23.4944	0	0	128.852	NA	NA	NA	6.88264
ENSG00000119729.11	4816.35	2059.52	2223.42	948.818	5415.46	3363.89	5071.51	1042.53	-0.169142	-0.707819	-1.18964	-0.135883
ENSG00000119878.5	3958.81	835.251	1492.87	105.424	916.282	1029.76	889.367	2167.06	2.1112	-0.302029	0.747234	-4.36146
ENSG00000171150.7	7060.07	3512.63	2435.17	445.125	4851.59	4691.14	4086.85	4134.98	0.541224	-0.417385	-0.746967	-3.2156
ENSG00000170802.15	1691.6	1041.2	497.622	210.848	3582.89	5720.9	2170.48	2858.17	-1.08274	-2.45799	-2.12489	-3.76082
ENSG00000162869.15	5767.87	1727.71	1905.79	831.68	1914.79	1224.27	1355.23	562.263	1.59085	0.496937	0.491853	0.564784
ENSG00000143942.4	787.062	228.836	603.499	163.993	2983.79	1224.27	2721.04	257.704	-1.9226	-2.41954	-2.17273	-0.652079
ENSG00000068912.13	2419.92	594.974	656.437	327.987	1022.01	743.717	561.148	105.424	1.24356	-0.321928	0.226276	1.63743
ENSG00000177994.15	599.107	137.302	381.158	0	1092.49	606.415	963.481	363.128	-0.866733	-2.14296	-1.33787	NA
ENSG00000143947.13	67628.6	11853.7	43303.7	2495.04	22989.3	11441.8	20826	3069.02	NA	0.0510238	NA	-0.298714
ENSG00000163001.11	1574.12	709.392	1058.77	761.398	1961.78	1018.32	931.718	421.697	-0.317615	-0.521537	0.184424	0.852444
ENSG00000115421.12	1985.28	663.624	1111.71	398.27	834.051	537.765	1238.76	527.121	1.25113	0.303392	-0.156119	-0.404388
ENSG00000162928.8	4405.2	1498.88	815.253	445.125	2267.21	6224.34	2085.78	2928.45	0.95829	-2.05404	-1.35526	-2.71786
ENSG00000162929.13	1820.82	274.603	645.85	35.1414	1092.49	537.765	275.28	714.542	0.736967	-0.969626	1.2303	-4.34578
ENSG00000237651.6	6684.15	2631.61	2488.11	2483.33	2396.43	2471.43	1884.61	3057.3	1.47986	0.0906027	0.400783	-0.299985
ENSG00000173209.22	6449.21	2334.13	3419.83	972.246	23576.6	6739.22	17480.3	4052.98	-1.87016	-1.5297	-2.35373	-2.05959
ENSG00000115507.9	4816.35	537.764	2297.53	140.566	1456.65	514.881	2414	3033.88	1.72528	0.0627352	-0.0713401	-4.43184
ENSG00000014641.17	7036.57	3135.05	3737.46	1124.53	3371.44	3890.21	2604.57	913.677	1.06151	-0.311359	0.52101	0.299561
ENSG00000169764.15	6543.19	2997.75	2149.3	1171.38	6402.22	6521.83	4076.27	1979.63	0.0314214	-1.1214	-0.923378	-0.757022
ENSG00000119862.12	2795.83	778.042	2414	515.408	1045.5	709.392	603.499	386.556	1.41908	0.133266	2	0.415038
ENSG00000011523.13	2819.33	514.881	2022.25	632.546	1397.92	503.439	1270.52	609.118	1.01207	0.0324215	0.670539	0.0544485
ENSG00000138071.13	6061.55	3054.96	2721.04	1370.52	2784.08	1865.01	1926.96	480.266	1.12248	0.711968	0.497829	1.51281
ENSG00000143995.19	2173.23	617.857	667.025	503.694	9127.57	16121.5	10047.7	8726.79	-2.07039	-4.70557	-3.91298	-4.11483
ENSG00000143971.7	1679.85	480.556	1270.52	304.559	4710.62	2334.13	5431.49	1616.51	-1.48759	-2.28011	-2.09592	-2.40809
ENSG00000115946.7	2325.95	926.786	836.428	562.263	1503.64	1373.02	1566.98	480.266	0.629356	-0.56704	-0.905673	0.227411
ENSG00000163219.11	11.7472	125.86	232.929	46.8553	58.736	68.6508	201.166	0	NA	0.874469	0.211507	NA
ENSG00000196975.15	1104.24	400.463	465.859	550.55	2196.73	983.995	1588.16	527.122	-0.992305	-1.29698	-1.76939	0.0627365
ENSG00000087338.4	1844.31	995.437	942.305	409.983	493.382	755.159	127.052	456.838	1.9023	0.398549	2.89077	-0.156118
ENSG00000169564.6	7729.65	14542.5	10164.2	8668.22	43793.5	14462.4	23578.8	3619.57	NA	0.00796741	-1.214	1.25992
ENSG00000116005.11	1186.47	366.138	179.991	222.562	3524.16	2574.4	1969.31	808.254	-1.57061	-2.81378	-3.4517	-1.8606
ENSG00000116035.2	4851.59	3386.77	2742.21	1616.51	4593.15	4839.88	2244.59	1850.78	0.0789731	-0.51506	0.288888	-0.195256
ENSG00000116039.11	904.534	3066.4	508.21	3408.72	657.843	2311.24	137.64	3338.44	0.459431	0.407878	1.88452	0.0300579
ENSG00000144031.11	0	34.3254	0	70.2829	70.4832	11.4418	741.14	93.7105	NA	NA	NA	-0.415037
ENSG00000124357.12	20545.8	22094.1	11466.5	12194.1	46.9888	57.209	0	11.7138	8.77231	8.5932	NA	NA
ENSG00000124383.8	1550.63	675.066	1439.93	128.852	2948.55	2746.03	1471.69	585.69	-0.927149	-2.02425	-0.0314795	-2.18442
ENSG00000075292.18	657.843	68.6508	0	0	2513.9	354.696	836.428	0	-1.93411	-2.36923	NA	NA
ENSG00000135636.13	23.4944	1327.25	116.465	3643	58.736	1373.02	42.3508	3537.57	NA	-0.0489096	1.45943	0.0423662
ENSG00000116096.5	28416.5	2849.01	12874.6	1639.93	9562.22	5217.46	2699.86	925.391	1.57131	-0.872888	2.25357	0.825503
ENSG00000135638.13	211.45	125.86	116.465	70.2829	199.702	240.278	148.227	515.408	0.0824622	-0.932886	-0.347916	-2.87447
ENSG00000135632.11	3277.47	1453.11	1344.64	199.135	1503.64	983.995	1090.53	398.27	1.12412	0.56242	0.302185	-1
ENSG00000135624.15	12264.1	4038.96	4468.01	2249.05	23917.3	59474.4	15680.4	50099.9	-0.963616	NA	-1.81126	NA
ENSG00000124356.15	3994.05	1533.2	1545.8	1030.82	2737.1	2002.32	2054.01	679.401	0.545205	-0.385122	-0.410089	0.60145
ENSG00000163017.13	0	3020.63	0	4052.98	23.4944	3524.07	179.991	6196.61	NA	-0.222393	NA	-0.612496
ENSG00000114956.19	13133.4	7013.82	7305.51	1862.5	8070.32	5595.04	8152.53	2413.05	0.702538	0.326052	-0.158263	-0.373617
ENSG00000187605.15	3947.06	1441.67	1514.04	691.116	7553.45	3638.49	2022.25	620.832	-0.936357	-1.3356	-0.417558	0.154724
ENSG00000065911.11	4663.64	1521.76	2551.64	527.121	13450.5	4782.67	7390.22	1639.93	-1.52814	-1.65208	-1.53419	-1.63743
ENSG00000005448.16	6096.79	1201.39	2615.16	351.414	3888.32	1098.41	1958.73	667.687	0.648903	0.129283	0.416985	-0.925998
ENSG00000115282.19	4851.59	1373.02	2255.18	1101.1	1809.07	377.579	1238.76	386.555	1.42321	1.8625	0.864344	1.5102
ENSG00000115297.10	23.4944	697.95	1270.52	140.566	11.7472	354.696	222.342	245.99	NA	0.976541	2.51457	-0.807355
ENSG00000115317.11	33526.5	3638.49	21408.3	4216.97	4534.42	3272.35	3133.96	1593.08	NA	0.153012	2.77211	1.40439
ENSG00000115325.13	14037.9	2242.59	12652.3	4556.67	6472.7	1373.02	3345.71	1124.53	1.11689	0.707819	1.91901	2.01866
ENSG00000135622.12	1867.8	171.627	1058.77	35.1414	1386.17	228.836	1164.65	433.411	0.43024	-0.415038	-0.137503	-3.62449
ENSG00000159399.9	23.4944	11.4418	74.1139	0	516.877	263.161	285.868	421.697	NA	NA	-1.94753	NA
ENSG00000115350.11	2102.75	68.6508	1471.69	128.852	4322.97	1281.48	2752.8	1323.66	-1.03975	-4.22239	-0.903426	-3.36075
ENSG00000034510.5	2760.59	10663.8	5960.87	5786.62	112491	26167.4	64722.6	7988.82	NA	-1.29505	NA	-0.465261
ENSG00000176407.17	5838.36	2013.76	2445.76	421.697	2408.18	2334.13	2022.25	702.829	1.27762	-0.212994	0.27432	-0.736967
ENSG00000168906.12	78553.5	25869.9	23801.1	4076.41	55740.4	27529	20148.4	4685.52	NA	-0.0896758	0.240366	-0.200913
ENSG00000118640.10	1233.46	446.23	645.85	234.276	1961.78	1647.62	1281.11	1839.07	-0.669459	-1.88452	-0.988126	-2.97269
ENSG00000168899.4	70.4832	102.976	296.456	655.973	340.669	503.439	1418.75	281.131	-2.27302	-2.28951	-2.25873	1.22239
ENSG00000168894.9	30260.8	6315.87	18772	4146.69	2972.04	2379.89	2181.07	386.556	3.34792	1.40808	3.10548	3.42321
ENSG00000168883.19	4428.69	3810.12	1948.14	4591.81	2267.21	3821.56	1948.14	3479	0.965964	-0.00432592	-7.35e-07	0.40039
ENSG00000115523.16	11.7472	1270.04	0	1628.22	0	1441.67	84.7016	2085.06	NA	-0.182865	NA	-0.356792
ENSG00000168874.12	681.338	720.833	635.262	679.401	0	125.86	127.052	421.697	NA	2.51785	2.32193	0.688057
ENSG00000132313.14	5532.93	2265.48	2265.77	1745.36	1926.54	2093.85	2403.41	1030.82	1.52203	0.113657	-0.0850797	0.759736
ENSG00000115548.16	1762.08	217.394	1979.9	281.131	4945.57	2082.41	4849.17	1499.37	-1.48886	-3.25987	-1.29231	-2.41504
ENSG00000153561.12	669.59	125.86	487.034	140.566	2513.9	983.995	1948.14	737.97	-1.90858	-2.96683	-2	-2.39232
ENSG00000144115.16	0	34.3254	17607.3	58.5691	105.725	91.5344	359.982	316.273	NA	-1.41504	5.61211	-2.43296
ENSG00000172073.3	0	45.7672	0	0	0	34.3254	31.7631	0	NA	0.415038	NA	NA
ENSG00000153574.8	1820.82	389.021	434.096	269.417	857.546	480.556	465.859	152.28	1.0863	-0.304855	-0.101879	0.82312
ENSG00000259916.1	140.966	228.836	95.2893	245.991	35.2416	0	74.1139	0	2	NA	0.36257	NA
ENSG00000163060.7	951.523	606.415	815.254	1112.81	187.955	148.743	296.456	128.852	2.33985	2.02748	1.45943	3.11042
ENSG00000172005.10	0	57.209	201.166	210.849	11.7472	80.0926	0	0	NA	-0.485427	NA	NA
ENSG00000275111.4	2795.83	663.624	2022.25	374.842	7259.77	3546.96	4563.3	2096.77	-1.37665	-2.41814	-1.17412	-2.48382
ENSG00000233757.6	105.725	11.4418	370.569	70.2829	587.36	102.976	1852.85	316.273	-2.47393	NA	-2.32193	-2.16993
ENSG00000155066.15	23.4944	45.7672	84.7016	363.128	23.4944	22.8836	42.3508	222.563	NA	NA	1	0.706268
ENSG00000115041.12	11.7472	114.418	296.456	632.545	93.9776	171.627	169.403	550.549	NA	-0.584963	0.807355	0.200298
ENSG00000115042.9	1856.06	755.159	1365.81	632.545	2255.46	1750.6	984.657	93.7105	-0.281181	-1.21299	0.472066	2.75489
ENSG00000144021.2	11500.5	2917.66	6384.38	1440.8	5098.28	2814.68	4415.07	2073.34	1.17361	0.0518395	0.53211	-0.525092
ENSG00000198885.9	82.2304	183.069	84.7016	0	0	183.069	0	0	NA	1.58e-08	NA	NA
ENSG00000121152.9	1938.29	675.066	391.745	386.556	2784.08	2219.71	2191.66	1440.8	-0.522421	-1.71727	-2.48403	-1.89812
ENSG00000196843.15	1068.99	354.696	1217.59	316.272	845.798	354.696	899.954	316.273	0.337869	8.22e-07	0.4361	-1.32e-06
ENSG00000249715.11	105.725	102.976	31.7631	175.707	117.472	80.0926	0	70.2829	-0.152003	0.36257	NA	1.32193
ENSG00000168763.15	3453.68	720.833	2392.82	222.563	8493.22	1338.69	5484.43	831.68	-1.29818	-0.893085	-1.19663	-1.90182
ENSG00000135976.17	3700.37	617.857	1386.99	456.838	152.714	91.5344	52.9385	128.852	4.59877	2.75489	4.7115	1.82597
ENSG00000135940.6	12228.8	2791.8	6416.15	1101.1	3242.23	2368.45	2985.73	1136.24	1.91523	0.237251	1.10362	-0.0453225
ENSG00000228486.10	1691.6	961.111	667.025	1124.53	234.944	354.696	232.929	445.124	2.848	1.43812	1.51785	1.33704
ENSG00000115085.13	82.2304	22.8836	148.228	11.7138	70.4832	160.185	412.921	199.135	0.222392	NA	-1.47805	NA
ENSG00000040933.15	822.304	251.72	148.228	0	1256.95	800.926	614.087	327.986	-0.612184	-1.66985	-2.05063	NA
ENSG00000115446.11	7612.18	1979.43	5812.65	1054.24	4099.77	2437.1	4129.2	2085.06	0.892767	-0.300081	0.493332	-0.983881
ENSG00000158417.10	1174.72	652.183	412.92	46.8553	810.557	617.857	63.5262	726.256	0.535332	0.0780025	2.70044	-3.95419
ENSG00000115539.13	2325.94	560.648	1852.85	222.562	1762.08	686.508	709.376	339.701	0.400539	-0.292181	1.38512	-0.610054
ENSG00000071082.10	44674.6	4897.09	31826.6	2600.47	21802.8	7093.92	17490.9	3713.28	NA	-0.534658	0.863631	-0.513923
ENSG00000158435.7	1903.04	469.114	709.376	491.98	5955.83	3100.73	3324.54	1054.24	-1.64599	-2.7246	-2.22853	-1.09953
ENSG00000071054.16	4029.29	2093.85	1386.99	81.9967	3136.5	3260.91	2064.6	2014.78	0.361369	-0.639118	-0.573907	-4.61891
ENSG00000115590.13	23.4944	663.624	105.877	1827.35	0	537.765	127.052	1639.93	NA	0.303392	-0.263034	0.156119
ENSG00000115594.11	4604.9	5148.81	6246.74	5364.92	3077.77	1041.2	3472.77	1452.51	0.581287	2.30599	0.847018	1.88501
ENSG00000115598.9	0	0	0	152.28	140.967	0	179.991	140.566	NA	NA	NA	0.115481
ENSG00000115616.2	352.416	91.5344	52.9385	0	1198.21	343.254	677.613	222.562	-1.76553	-1.90689	-3.67807	NA
ENSG00000170417.15	1550.63	125.86	487.035	128.852	610.854	320.37	137.64	327.987	1.34395	-1.34792	1.82312	-1.34792
ENSG00000135972.8	1856.06	526.323	963.481	234.276	1151.22	846.694	857.604	374.842	0.689071	-0.685892	0.167944	-0.678073
ENSG00000135973.2	46.9888	160.185	0	187.421	46.9888	11.4418	0	0	0	NA	NA	NA
ENSG00000135974.9	2208.47	1247.16	391.745	527.121	1820.82	2631.61	825.841	1124.53	0.278465	-1.07731	-1.07595	-1.09311
ENSG00000071051.13	1350.93	263.161	635.262	409.983	881.04	423.347	1090.53	105.424	0.616671	-0.685891	-0.779608	1.95936
ENSG00000198203.9	916.282	125.86	137.64	93.7105	293.68	377.579	169.403	0	1.64155	-1.58496	-0.299561	NA
ENSG00000135968.20	3477.17	983.995	1101.12	421.698	3324.46	3524.07	3239.84	901.964	0.0647952	-1.84052	-1.55695	-1.09686
ENSG00000169756.16	1550.63	1064.09	571.736	480.266	1926.54	1979.43	1408.16	2014.78	-0.313158	-0.895469	-1.30039	-2.06871
ENSG00000153201.15	352.416	514.881	10.5877	386.556	1104.24	983.995	211.754	831.68	-1.6477	-0.934411	NA	-1.10535
ENSG00000198142.4	2102.75	823.81	4753.88	1019.1	3794.34	1887.9	1799.91	773.111	-0.851575	-1.1964	1.40118	0.398549
ENSG00000153094.22	3242.23	629.299	1323.46	316.273	25843.9	32906.6	32504.2	61368.7	-2.99477	NA	-4.61824	NA
ENSG00000153214.9	2572.64	583.532	2128.13	702.829	4687.13	3329.56	3451.59	2401.33	-0.865458	-2.51245	-0.697676	-1.77259
ENSG00000144152.12	105.725	228.836	592.911	925.391	0	91.5344	105.877	0	NA	1.32193	2.48543	NA
ENSG00000188177.13	1280.44	263.161	1207	573.977	1174.72	812.368	825.841	163.993	0.124327	-1.62619	0.547488	1.80735
ENSG00000114999.7	6731.14	1704.83	4785.64	620.832	4123.27	2219.71	1768.15	550.55	0.707064	-0.380744	1.43647	0.17333
ENSG00000125630.15	1092.49	320.37	645.85	257.704	4275.98	10766.7	2318.71	9663.9	-1.96864	-5.0707	-1.84405	-5.22882
ENSG00000144136.10	22777.8	6453.17	6352.62	1112.81	6449.21	5572.16	4171.55	1557.94	1.82043	0.211773	0.606768	-0.485428
ENSG00000144130.11	540.371	1727.71	211.754	1557.94	46.9888	4942.86	0	4779.24	3.52356	-1.51648	NA	-1.61714
ENSG00000136688.10	0	45.7672	116.465	0	46.9888	0	63.5262	0	NA	NA	0.874473	NA
ENSG00000136697.12	0	11.4418	0	70.2829	140.967	194.51	0	70.2829	NA	NA	NA	0
ENSG00000125637.15	105.725	446.23	614.087	562.263	23.4944	11.4418	232.929	105.424	NA	NA	1.39855	2.41504
ENSG00000136682.14	5615.16	778.042	4827.99	679.402	7036.57	3535.51	3885.69	890.25	-0.325546	-2.184	0.313254	-0.389945
ENSG00000184492.6	317.174	4119.05	518.797	9183.63	10090.8	560.648	7845.48	1288.52	-4.99163	2.87714	-3.91862	2.83335
ENSG00000144134.18	4722.37	858.135	1948.14	679.401	15224.4	4199.14	8448.99	2670.75	-1.6888	-2.29082	-2.11668	-1.97491
ENSG00000088205.12	3982.3	1533.2	2339.88	632.546	1503.64	1373.02	423.508	714.543	1.40514	0.159199	2.46598	-0.175849
ENSG00000125629.14	3042.52	1029.76	465.858	199.135	728.326	606.415	158.815	292.846	2.06261	0.763932	1.55254	-0.556395
ENSG00000115107.19	6930.85	1544.64	3006.91	1112.81	2502.15	881.019	1852.85	222.562	1.46986	0.810029	0.698536	2.32193
ENSG00000155368.16	16058.4	6659.13	4446.83	1194.81	4922.07	2631.61	1249.35	667.687	1.70599	1.33938	1.8316	0.839537
ENSG00000171227.6	2513.9	354.696	1736.38	386.556	4581.41	2425.66	4118.62	3748.42	-0.865863	-2.77372	-1.24607	-3.27754
ENSG00000163075.12	246.691	125.86	381.157	35.1414	176.208	102.976	772.902	93.7105	0.485423	0.289507	-1.0199	-1.41504
ENSG00000144120.12	28346	7460.05	17734.4	6688.59	4463.93	1899.34	2530.46	409.983	2.66676	1.97369	2.80908	4.02807
ENSG00000088179.8	1562.38	858.135	709.375	234.276	1010.26	1189.95	847.016	831.681	0.629018	-0.471621	-0.25584	-1.82782
ENSG00000115109.13	364.163	251.72	21.1754	0	1010.26	812.368	243.517	890.249	-1.47207	-1.69032	NA	NA
ENSG00000144118.13	82.2304	1167.06	179.991	1229.95	0	251.72	0	58.5691	NA	2.21299	NA	4.39232
ENSG00000163083.5	18842.5	4828.44	3335.13	1206.52	14343.3	3833	2996.32	2131.91	0.393611	0.333082	0.154549	-0.821293
ENSG00000074047.21	10537.2	10366.3	6913.77	5306.36	12675.2	13432.7	13086.4	10378.4	-0.266515	-0.37385	-0.920524	-0.967796
ENSG00000211460.11	281.933	228.836	74.1139	784.826	176.208	377.579	243.517	421.697	0.678073	-0.722466	-1.71621	0.896164
ENSG00000237524.8	105.725	34.3254	0	0	35.2416	0	0	0	1.58496	NA	NA	NA
ENSG00000115718.17	1433.16	903.902	709.375	1522.8	140.966	148.743	74.1139	70.2828	3.34577	2.60334	3.25873	4.43741
ENSG00000169994.18	11.7472	148.743	105.877	93.7105	11.7472	11.4418	0	175.707	NA	NA	NA	-0.906892
ENSG00000144230.16	58.736	102.976	31.7631	152.28	70.4831	45.7672	158.815	140.566	-0.263032	1.16992	NA	0.115477
ENSG00000173349.5	16375.6	2814.68	12853.5	2799.6	5074.79	1990.87	3599.82	409.983	1.69013	0.499572	1.83616	2.77158
ENSG00000136731.12	2925.05	1681.94	1048.18	866.822	1750.33	2265.48	1312.87	597.404	0.740833	-0.429685	-0.32484	0.537029
ENSG00000152082.13	20463.6	4393.65	8840.73	1897.64	3206.98	2288.36	2212.83	1405.66	2.67377	0.941106	1.99827	0.432959
ENSG00000136718.9	9926.38	2482.87	4340.96	679.401	1456.65	1006.88	656.438	234.276	2.76861	1.30212	2.72528	1.53605
ENSG00000072135.12	1080.74	606.415	1122.3	796.539	1433.16	3787.23	857.605	3057.31	-0.407176	-2.64277	0.388069	-1.94044
ENSG00000163040.14	986.764	1155.62	1185.82	937.104	881.04	2906.22	857.603	3970.98	0.163498	-1.33047	0.467506	-2.08321
ENSG00000082258.12	2466.91	1258.6	741.139	140.566	5121.78	5263.23	6659.67	2682.46	-1.05394	-2.06413	-3.16763	-4.25424
ENSG00000144224.16	7764.9	2162.5	6638.49	1792.21	3195.24	4427.98	3335.13	4498.1	1.28104	-1.03395	0.993114	-1.32757
ENSG00000115919.14	10572.5	2665.94	2742.21	128.852	7929.35	2837.57	5007.98	433.411	0.415038	-0.0900101	-0.868888	-1.75002
ENSG00000204406.12	3195.24	1167.06	2286.94	691.115	1080.74	1247.16	942.305	480.266	1.5639	-0.095759	1.27915	0.52509
ENSG00000135999.11	1022.01	331.812	455.271	269.418	3007.28	2151.06	1175.23	1440.8	-1.55706	-2.69661	-1.36815	-2.41895
ENSG00000150556.16	0	34.3254	0	0	117.472	57.209	169.403	0	NA	-0.736966	NA	NA
ENSG00000080345.17	2114.5	1201.39	741.139	316.273	634.349	320.37	275.28	187.421	1.73697	1.90689	1.42884	0.75489
ENSG00000177917.10	1609.37	526.323	603.499	0	8775.16	9828.5	9719.5	5306.36	-2.44693	-4.22295	-4.00946	NA
ENSG00000115159.15	4510.92	1212.83	1842.26	81.9967	25961.3	32403.2	16072.1	29881.9	-2.52487	-4.73968	-3.12501	-8.50949
ENSG00000136542.8	223.197	171.627	254.105	351.414	493.382	171.627	455.271	421.697	-1.14439	0	-0.841298	-0.263035
ENSG00000136536.14	5509.44	2379.89	3779.81	890.249	2760.59	2105.29	2032.84	386.555	0.996927	0.176877	0.894819	1.20354
ENSG00000136560.13	70.4832	22.8836	21.1754	245.991	117.472	125.86	497.622	128.852	-0.736966	NA	NA	0.932888
ENSG00000115271.10	46.9888	228.836	0	81.9967	11.7472	755.159	127.052	269.418	NA	-1.72247	NA	-1.71621
ENSG00000152254.10	0	114.418	0	234.276	0	34.3254	0	222.563	NA	1.73697	NA	0.0739992
ENSG00000138398.15	3253.97	1178.51	1270.52	304.559	1139.48	1109.85	1069.36	292.845	1.51383	0.0865877	0.24868	0.0565859
ENSG00000138385.15	199.702	183.069	222.342	327.987	35.2416	228.836	0	491.98	2.5025	-0.321928	NA	-0.584963
ENSG00000144357.16	2008.77	938.228	804.665	234.276	1444.91	4439.42	434.096	3970.98	0.475338	-2.24236	0.890376	-4.08321
ENSG00000204335.3	23.4944	0	0	128.852	1010.26	686.508	264.692	491.98	NA	NA	NA	-1.93289
ENSG00000128683.13	246.691	125.86	688.2	93.7105	0	0	0	35.1414	NA	NA	NA	1.41504
ENSG00000115806.12	1574.12	881.018	1185.82	761.397	4616.65	7871.96	9825.38	9699.03	-1.5523	-3.15948	-3.05063	-3.67112
ENSG00000115827.13	787.062	240.278	688.201	245.99	751.821	549.206	921.13	679.401	0.0660896	-1.19265	-0.420575	-1.46566
ENSG00000071967.11	2831.07	652.183	1672.86	527.122	4792.86	3524.07	3208.07	3057.3	-0.759536	-2.4339	-0.939393	-2.53605
ENSG00000077380.15	1256.95	308.929	328.219	105.424	1092.49	640.741	667.025	163.993	0.20231	-1.05247	-1.02308	-0.637434
ENSG00000128708.12	3806.09	2139.62	1471.69	398.269	1574.12	1281.48	1270.52	281.131	1.27376	0.739539	0.21205	0.502499
ENSG00000172878.13	1186.47	240.278	730.552	913.678	1973.53	1510.32	2276.36	2659.03	-0.734106	-2.65208	-1.63967	-1.54115
ENSG00000144355.14	1715.09	594.974	3388.06	1229.95	822.304	2505.75	1397.58	3479	1.06054	-2.07435	1.27753	-1.50007
ENSG00000091409.14	2466.91	697.95	296.456	421.697	4616.65	3615.61	1588.15	1768.79	-0.90414	-2.37304	-2.42146	-2.06848
ENSG00000152256.13	458.141	125.86	74.1139	70.2829	892.787	709.392	794.077	1745.36	-0.962526	-2.49476	-3.42146	-4.63421
ENSG00000091428.17	70.4832	34.3254	42.3508	0	23.4944	34.3254	21.1754	81.9967	NA	0	NA	NA
ENSG00000091436.16	2502.15	686.508	2043.43	527.122	3806.09	3672.82	3388.06	1862.5	-0.60514	-2.41954	-0.729471	-1.82103
ENSG00000144354.13	4569.66	720.833	3186.9	363.129	6108.54	5366.2	4669.18	2506.75	-0.418742	-2.89616	-0.551015	-2.78727
ENSG00000217236.1	29884.9	13078	11635.9	10050.5	10654.7	7036.71	2922.21	2471.61	1.48792	0.894167	1.99345	2.02374
ENSG00000144306.14	751.821	469.114	656.438	105.424	1256.95	1498.87	878.78	1581.37	-0.741467	-1.67587	-0.420844	-3.90689
ENSG00000128714.5	751.821	491.997	1090.53	1065.96	0	11.4418	201.166	81.9967	NA	NA	2.43857	3.70044
ENSG00000170178.6	234.944	389.021	4700.94	4134.98	35.2416	22.8836	285.868	0	2.73696	NA	4.03953	NA
ENSG00000128709.12	82.2304	80.0926	328.218	585.691	35.2416	22.8836	10.5877	175.707	1.22239	NA	NA	1.73696
ENSG00000175879.8	2455.16	606.415	1715.21	620.832	3195.24	366.138	2255.18	199.135	-0.380104	0.72792	-0.394858	1.64046
ENSG00000128654.13	2972.04	1029.76	2149.3	339.7	704.832	457.672	1058.77	175.707	2.0761	1.16993	1.02148	0.951089
ENSG00000018510.13	3629.88	1430.23	1143.47	128.852	1903.05	1144.18	561.148	363.128	0.931614	0.321928	1.02697	-1.49476
ENSG00000155636.14	1926.54	572.09	1566.98	316.273	2549.14	1395.9	1694.03	691.115	-0.403999	-1.28688	-0.112475	-1.12776
ENSG00000079156.16	281.933	137.302	211.754	128.852	93.9776	308.929	127.052	0	1.58496	-1.16992	0.736966	NA
ENSG00000116095.10	1339.18	732.275	1048.18	222.562	704.832	663.624	434.096	398.269	0.925999	0.142019	1.27181	-0.839534
ENSG00000138434.16	8516.72	1624.74	3885.69	456.839	3383.19	1750.6	2085.78	913.676	1.33191	-0.107641	0.897584	-0.999998
ENSG00000162999.12	740.074	114.418	158.815	0	458.141	491.997	1027.01	445.125	0.691878	-2.10434	-2.69302	NA
ENSG00000163002.12	117.472	91.5344	169.403	210.848	0	102.976	0	398.27	NA	-0.169925	NA	-0.917541
ENSG00000170396.7	140.966	0	0	0	270.186	183.069	0	70.2829	-0.938599	NA	NA	NA
ENSG00000065548.17	1503.64	1292.92	1185.82	632.546	2372.93	1784.92	1895.2	269.418	-0.658212	-0.465224	-0.676461	1.23133
ENSG00000138448.11	3160	858.135	2964.56	351.414	2055.76	1578.97	1514.04	878.536	0.620252	-0.879705	0.969412	-1.32193
ENSG00000144369.12	140.966	102.976	0	70.2829	657.843	228.836	370.569	140.566	-2.22239	-1.152	NA	-1
ENSG00000115368.9	7224.52	2746.03	4764.47	702.829	5098.28	3112.17	3737.46	1229.95	0.502891	-0.180572	0.350257	-0.807354
ENSG00000138381.9	1691.6	354.696	1217.58	269.417	1597.62	1144.18	1058.77	199.135	0.0824622	-1.68966	0.201632	0.436096
ENSG00000151687.14	352.416	125.86	0	163.993	728.326	743.717	974.068	644.26	-1.04731	-2.56294	NA	-1.97401
ENSG00000064933.17	4111.52	1292.92	2699.86	1089.38	5121.77	3741.47	4944.46	2647.32	-0.316972	-1.53297	-0.872926	-1.28102
ENSG00000151689.12	458.141	137.302	709.376	152.279	340.669	205.952	444.683	374.842	0.427421	-0.584963	0.673772	-1.29956
ENSG00000151690.14	1186.47	331.812	2001.08	995.673	1022.01	377.579	910.542	819.967	0.215268	-0.186413	1.13598	0.280107
ENSG00000138386.16	939.776	434.788	1926.96	292.845	1033.75	2059.52	1609.33	1534.51	-0.137503	-2.24393	0.259868	-2.38957
ENSG00000115419.12	8410.99	1292.92	4415.07	667.687	19606.1	8283.86	8586.63	2143.63	-1.22095	-2.67967	-0.959655	-1.68281
ENSG00000144395.17	1550.63	377.579	751.727	93.7105	975.017	491.997	349.395	0	0.669355	-0.381871	1.10535	NA
ENSG00000115520.8	434.646	503.439	338.806	257.704	1797.32	2299.8	667.025	609.119	-2.04793	-2.19162	-0.97728	-1.24101
ENSG00000163535.17	411.152	2597.29	794.078	1663.36	375.91	3913.1	402.333	5095.51	0.129284	-0.591304	0.980891	-1.61512
ENSG00000138356.13	505.13	789.484	847.016	3174.44	1456.65	171.627	1132.88	257.704	-1.52793	2.20163	-0.419539	3.62272
ENSG00000082153.17	10666.5	4874.21	5780.88	527.121	25326.9	35503.9	26003.4	26859.8	-1.24759	NA	-2.16934	-5.67117
ENSG00000003400.14	1339.18	835.251	603.499	620.832	176.208	400.463	317.631	702.829	2.926	1.06054	0.925999	-0.178971
ENSG00000064012.21	4099.77	1418.78	1556.39	35.1414	599.107	1636.18	624.674	1323.66	2.77466	-0.205675	1.31703	-5.23522
ENSG00000155760.2	8457.98	1086.97	3970.39	433.411	9703.18	1281.48	1386.99	433.411	-0.198145	-0.237499	1.51732	-9.75e-07
ENSG00000138439.11	599.107	286.045	762.314	35.1414	2748.84	4645.37	3853.92	2893.31	-2.19794	-4.02148	-2.33787	-6.36341
ENSG00000138443.15	1221.71	732.275	391.745	210.849	422.899	549.206	857.604	878.537	1.53051	0.415037	-1.1304	-2.05889
ENSG00000163600.12	0	11.4418	0	46.8553	0	11.4418	0	105.424	NA	NA	NA	-1.16992
ENSG00000116117.17	575.613	286.045	412.92	128.852	505.13	228.836	635.262	269.418	0.188445	0.321928	-0.621488	-1.06413
ENSG00000118257.16	10748.7	2562.96	9126.6	1733.64	9714.93	5537.83	7305.52	2799.6	0.145884	-1.11151	0.321092	-0.691413
ENSG00000204186.7	1503.64	457.672	762.314	175.707	622.602	423.347	1069.36	292.845	1.27208	0.112475	-0.488288	-0.736964
ENSG00000114948.12	575.613	91.5344	158.815	46.8553	375.91	183.069	307.043	210.849	0.61471	-1	-0.95109	-2.16992
ENSG00000235118.7	0	57.209	42.3508	222.562	0	11.4418	63.5262	468.553	NA	NA	-0.584962	-1.074
ENSG00000118260.14	4546.16	1292.92	3102.2	655.974	4123.27	3146.49	3377.48	866.822	0.140863	-1.28311	-0.122657	-0.402098
ENSG00000115020.16	1468.4	526.323	592.911	585.69	1139.48	686.508	296.456	245.99	0.365871	-0.383328	0.999999	1.25154
ENSG00000078018.19	35.2416	0	42.3508	0	176.208	0	222.342	0	-2.32193	NA	-2.39232	NA
ENSG00000197713.14	5274.49	2288.36	3239.84	714.542	1903.05	1647.62	1376.4	679.401	1.47072	0.473931	1.23502	0.0727555
ENSG00000021826.14	810.557	171.627	127.052	23.4276	176.208	125.86	52.9385	0	2.20163	0.447459	1.26303	NA
ENSG00000138363.14	6308.24	1613.29	3038.67	445.125	11618	5652.25	7400.8	1499.37	-0.881048	-1.80882	-1.28424	-1.75207
ENSG00000163449.10	1433.16	137.302	635.262	0	787.062	308.929	974.069	222.563	0.864648	-1.16993	-0.616671	NA
ENSG00000079246.15	10948.4	4759.79	4192.73	1651.65	9127.57	21384.7	12906.4	17043.6	0.262416	-2.16761	-1.62213	-3.36725
ENSG00000138375.12	4828.1	1304.37	1249.35	878.535	458.141	400.463	1217.59	773.111	3.39759	1.70361	0.0371522	0.184424
ENSG00000197756.9	68991.3	15274.8	38581.6	6407.46	22460.6	10171.8	14653.4	3654.71	NA	0.586584	NA	0.809995
ENSG00000115457.9	1503.64	1075.53	1259.94	1241.66	2748.84	2242.59	2117.54	1628.22	-0.870364	-1.06012	-0.749038	-0.391021
ENSG00000188282.12	23.4944	45.7672	127.052	105.424	0	11.4418	0	70.2829	NA	NA	NA	0.584958
ENSG00000180871.7	0	57.209	0	58.5691	293.68	102.976	307.043	128.852	NA	-0.847997	NA	-1.1375
ENSG00000163466.15	3665.13	3054.96	1778.73	901.963	3101.26	3192.26	1821.08	843.394	0.241008	-0.0634246	-0.0339476	0.0968608
ENSG00000179921.14	493.382	4839.88	42.3508	11327.3	610.854	1247.16	328.219	1909.35	-0.308122	1.95633	-2.9542	2.56864
ENSG00000158428.3	317.174	1887.9	434.096	749.683	364.163	1498.88	0	1101.1	-0.19931	0.332899	NA	-0.554591
ENSG00000018280.16	3312.71	3421.1	3366.89	4123.26	0	194.511	21.1754	58.5691	NA	4.13654	NA	6.1375
ENSG00000127831.10	11.7472	1624.74	84.7016	1206.52	35.2416	1361.57	243.517	878.536	NA	0.254929	-1.52356	0.457681
ENSG00000144580.13	2690.11	2185.38	1461.1	655.974	2596.13	3077.84	2265.77	491.98	0.0513002	-0.494034	-0.632944	0.415039
ENSG00000115556.13	58.736	2231.15	179.991	1850.78	164.461	4347.88	179.991	5458.64	-1.48543	-0.962524	0	-1.5604
ENSG00000074582.12	6202.52	1361.57	3493.94	972.246	6061.55	15835.4	9221.89	19550.4	0.0331666	-3.53981	-1.40021	-4.32973
ENSG00000163482.11	1327.43	560.648	614.086	199.135	857.546	1556.09	1386.99	691.115	0.630354	-1.47275	-1.17544	-1.79518
ENSG00000135912.10	1115.98	961.111	751.727	562.263	1820.82	2780.36	1238.76	1616.51	-0.706269	-1.5325	-0.720619	-1.52356
ENSG00000135929.8	176.208	640.741	434.096	667.687	140.966	446.23	63.5262	773.111	0.321928	0.521954	2.77259	-0.211504
ENSG00000115596.3	187.955	354.696	52.9385	11.7138	11.7472	125.86	84.7016	140.565	NA	1.49476	-0.678072	NA
ENSG00000135925.8	82.2304	22.8836	42.3508	0	35.2416	80.0926	0	0	1.22239	NA	NA	NA
ENSG00000171450.5	2913.3	1464.55	6225.57	1815.64	763.568	251.72	804.665	163.993	1.93183	2.54057	2.95175	3.46877
ENSG00000144567.10	5908.84	2082.41	2170.48	655.973	15095.1	9199.21	10990	11479.5	-1.35314	-2.14326	-2.34011	-4.12928
ENSG00000158552.12	93.9776	1441.67	31.7631	2131.91	23.4944	457.672	21.1754	292.845	NA	1.65535	NA	2.86394
ENSG00000163516.13	5227.5	755.159	2837.5	210.849	810.557	743.717	931.718	1007.39	2.68914	0.0220259	1.60666	-2.25634
ENSG00000115661.13	32704.2	14805.7	18983.7	8586.22	10830.9	4336.44	8745.44	3888.99	1.59432	1.77157	1.11816	1.14263
ENSG00000243910.7	258.438	274.603	232.929	363.128	176.208	1796.36	412.921	1300.23	0.552541	-2.70966	-0.825972	-1.84022
ENSG00000135924.15	5568.17	2070.97	2202.24	819.967	3218.73	2757.47	2593.99	843.394	0.790712	-0.413043	-0.2362	-0.0406418
ENSG00000144591.18	6778.13	1544.64	2064.6	374.842	975.017	1098.41	952.892	1042.53	2.79739	0.491853	1.11548	-1.47573
ENSG00000072182.12	211.45	2540.08	243.517	3115.87	364.163	2437.1	359.982	1159.67	-0.784271	0.0597061	-0.563903	1.42593
ENSG00000188760.10	834.051	228.836	582.323	35.1414	187.955	68.6508	296.456	363.129	2.14975	1.73697	0.974004	-3.36924
ENSG00000123999.4	6343.49	789.484	5336.2	819.966	9726.67	15000.2	7093.76	15169.4	-0.61667	-4.24793	-0.410738	-4.20945
ENSG00000144589.21	1433.16	686.508	518.797	175.707	1491.89	469.114	942.306	210.849	-0.0579471	0.549339	-0.861024	-0.263037
ENSG00000114923.16	1597.62	1006.88	1598.74	421.697	176.208	1212.83	211.754	386.556	3.18057	-0.268489	2.91648	0.125532
ENSG00000163081.2	46.9888	34.3254	137.64	0	0	0	52.9385	0	NA	NA	1.37851	NA
ENSG00000124003.12	0	114.418	74.1139	58.5691	23.4944	34.3254	21.1754	81.9967	NA	1.73697	NA	-0.485426
ENSG00000123983.13	1433.16	1704.83	571.735	808.252	8434.49	5091.6	3409.24	1065.96	-2.5571	-1.57849	-2.57603	-0.399272
ENSG00000152049.6	1656.36	503.439	571.735	515.408	1115.98	560.648	815.253	468.552	0.569695	-0.155278	-0.511901	0.137505
ENSG00000135900.3	2196.73	732.275	1302.29	351.414	1726.84	1338.69	1810.5	761.398	0.347222	-0.870365	-0.475336	-1.11548
ENSG00000144468.16	2795.83	480.556	2064.6	316.273	3982.3	3123.61	4108.03	2120.2	-0.510323	-2.70044	-0.992582	-2.74496
ENSG00000169031.18	129.219	0	0	0	587.36	194.511	487.034	339.701	-2.18443	NA	NA	NA
ENSG00000168958.19	1268.7	286.045	624.675	0	4322.97	1967.99	2742.21	1300.23	-1.76867	-2.78241	-2.13416	NA
ENSG00000173744.17	2231.97	400.463	2308.12	269.417	4616.65	1189.95	5336.2	550.549	-1.04853	-1.57116	-1.2091	-1.03103
ENSG00000284643.1	187.955	45.7672	74.1139	0	340.669	114.418	254.105	11.7138	-0.857981	-1.32193	-1.77761	NA
ENSG00000284622.1	176.208	331.812	21.1754	937.105	140.966	57.209	264.693	128.852	0.321928	2.53605	NA	2.8625
ENSG00000284631.1	211.45	1167.06	264.692	3315.01	11.7472	68.6508	0	234.276	NA	4.08746	NA	3.82273
ENSG00000284667.1	0	1681.94	222.342	11643.5	23.4944	537.765	243.518	4509.82	NA	1.64508	-0.131247	1.36839
ENSG00000284718.1	0	34.3254	0	46.8553	93.9775	34.3254	84.7016	0	NA	-4.2e-08	NA	NA
ENSG00000115009.11	4099.77	6750.66	4637.41	2577.04	246.691	434.788	0	0	4.05477	3.95664	NA	NA
ENSG00000185404.16	458.141	286.045	359.982	0	11.7472	125.86	0	0	NA	1.18442	NA	NA
ENSG00000135916.15	845.798	297.487	571.736	292.845	1820.82	972.553	889.367	421.697	-1.1062	-1.70895	-0.637431	-0.526071
ENSG00000204128.5	2643.12	263.161	1958.72	93.7105	1033.75	228.836	783.49	105.424	1.35435	0.201634	1.32193	-0.169925
ENSG00000156966.6	364.163	400.463	2202.24	1218.24	70.4832	1018.32	137.64	2459.9	2.36923	-1.34645	4	-1.01381
ENSG00000144524.17	21532.6	33066.8	14441.6	17805	364.163	377.579	254.105	351.414	5.88579	NA	5.82867	5.66297
ENSG00000163283.6	317.174	469.114	190.579	316.273	70.4832	102.976	0	0	2.16992	2.18763	NA	NA
ENSG00000163286.8	0	57.209	31.7631	187.421	0	91.5344	0	175.707	NA	-0.678072	NA	0.0931085
ENSG00000163295.4	0	80.0926	0	0	35.2416	34.3254	0	0	NA	1.22239	NA	NA
ENSG00000237412.6	23.4944	34.3254	285.868	386.556	117.472	240.278	127.052	23.4276	NA	-2.80735	1.16993	NA
ENSG00000196811.11	0	22.8836	63.5262	0	0	11.4418	190.578	58.5691	NA	NA	-1.58496	NA
ENSG00000135930.13	11888.2	3146.49	6712.6	1405.66	10478.5	18135.2	10788.9	23802.5	0.182094	-2.52698	-0.6846	-4.08179
ENSG00000115488.3	82.2304	194.511	84.7016	58.5691	11.7472	0	243.517	58.5691	NA	NA	-1.52356	0
ENSG00000130561.16	35.2416	1910.78	0	2342.76	11.7472	1029.76	63.5262	1721.93	NA	0.891851	NA	0.444184
ENSG00000077044.10	4064.53	617.857	2159.89	761.398	3171.74	2906.22	2826.92	3420.44	0.357813	-2.2338	-0.38827	-2.16746
ENSG00000185038.14	822.304	34.3254	84.7016	128.852	2455.16	125.86	412.921	0	-1.57808	-1.87447	-2.2854	NA
ENSG00000130147.15	6942.59	2254.03	2869.27	784.826	7776.64	2723.15	2456.35	386.556	-0.163673	-0.272766	0.224168	1.0217
ENSG00000144476.5	5274.49	869.577	1598.74	35.1414	0	0	201.166	11.7138	NA	NA	2.99048	NA
ENSG00000198612.10	6402.22	2322.69	1355.23	538.835	857.545	846.693	751.726	0	2.90029	1.45588	0.850254	NA
ENSG00000071677.1	117.472	21190.2	307.043	30256.8	58.736	1979.43	0	1745.36	1	3.42024	NA	4.11566
ENSG00000144488.14	375.91	4164.82	1471.69	7203.99	1515.39	2334.13	2234	3455.57	-2.01123	0.835369	-0.602158	1.05987
ENSG00000168427.8	105.725	606.415	52.9385	538.835	35.2416	2883.33	31.7631	4943.23	1.58496	-2.24936	NA	-3.19754
ENSG00000178752.15	4182	972.553	4912.69	2026.49	1997.02	789.484	476.446	1054.24	1.06634	0.300866	3.36613	0.942775
ENSG00000204104.11	3347.95	1819.25	1746.97	1019.1	2678.36	1739.15	539.973	527.121	0.321928	0.0649554	1.6939	0.951091
ENSG00000065802.11	3935.31	1590.41	2593.99	796.54	7024.82	9061.9	6627.9	6208.32	-0.835984	-2.51042	-1.35338	-2.96239
ENSG00000233608.3	3794.34	983.995	2361.06	386.556	1104.24	491.997	1101.12	281.132	1.7808	1	1.10046	0.459431
ENSG00000188542.9	28686.6	10297.6	22964.7	10495.6	20816	25595.3	24817.6	24153.9	0.462685	-1.31357	-0.111943	-1.20247
ENSG00000142327.12	12687	5389.09	9634.81	2553.61	2795.83	3535.52	2488.11	3397.01	2.182	0.60812	1.95321	-0.411726
ENSG00000162804.13	187.955	45.7672	307.043	152.28	140.966	22.8836	243.517	234.276	0.415037	NA	0.334419	-0.621488
ENSG00000115685.14	3571.15	1258.6	1778.73	948.818	3171.74	2437.1	1810.5	1522.8	0.171112	-0.95335	-0.0255345	-0.682519
ENSG00000146205.13	58.736	1350.13	95.2893	515.408	140.966	7402.84	52.9385	7086.86	-1.26303	-2.45498	0.847997	-3.78136
ENSG00000168385.17	2372.93	1338.69	1577.57	620.832	12687	12814.8	12620.5	6231.75	-2.4186	-3.25892	-3	-3.32736
ENSG00000168397.16	1010.26	846.693	688.2	187.421	446.394	400.463	645.849	0	1.17834	1.08017	0.0916314	NA
ENSG00000168395.15	10772.2	3238.03	4213.9	2682.46	9139.32	5137.37	5664.42	2823.03	0.237152	-0.665914	-0.42677	-0.0736859
ENSG00000180902.17	10607.7	2494.31	4616.24	1417.37	13803	6212.89	7654.9	4650.38	-0.379863	-1.31662	-0.729667	-1.71413
ENSG00000154252.11	552.119	137.302	137.64	70.2829	1198.21	125.86	719.964	351.415	-1.11784	0.125531	-2.38702	-2.32193
ENSG00000204099.11	810.557	3077.84	550.56	4205.26	599.107	892.46	116.465	2377.9	0.436099	1.78606	2.24101	0.822504
ENSG00000188011.5	0	171.627	0	304.559	11.7472	80.0926	0	140.566	NA	1.09954	NA	1.11548
ENSG00000134121.9	234.944	22.8836	0	0	469.888	68.6508	105.877	117.138	-1	NA	NA	NA
ENSG00000072756.16	7342	2528.64	4245.67	890.249	6108.54	4382.21	3631.58	925.391	0.265345	-0.793298	0.225394	-0.0558543
ENSG00000175928.5	23.4944	68.6508	169.403	0	176.207	171.627	1852.85	491.98	NA	-1.32193	-3.45121	NA
ENSG00000170364.12	2525.65	709.392	1323.46	292.845	1491.89	457.672	1302.29	433.411	0.759508	0.632268	0.023269	-0.565597
ENSG00000134107.4	170910	78490.7	67782.5	20264.9	76110.1	50229.5	31403.1	8551.08	NA	NA	NA	1.2448
ENSG00000134108.12	2925.05	1373.02	719.963	269.418	3700.37	4313.56	1799.91	960.533	-0.339206	-1.65153	-1.32193	-1.83399
ENSG00000134109.10	4781.11	2906.22	942.305	351.414	3782.6	4645.37	1069.36	1464.23	0.337968	-0.676651	-0.182478	-2.0589
ENSG00000071282.11	3958.8	2391.34	1450.52	2190.48	19852.8	16075.7	12144.1	7883.4	-2.3262	-2.74899	-3.06562	-1.84757
ENSG00000182533.6	58.736	45.7672	63.5262	58.5691	23.4944	45.7672	0	0	NA	0	NA	NA
ENSG00000134077.15	5180.51	1373.02	1355.23	163.993	1773.83	1556.08	1948.14	327.987	1.54623	-0.180572	-0.523561	-1
ENSG00000168137.15	4546.16	2551.52	1545.8	538.835	5650.4	8283.86	4468.01	2459.9	-0.313703	-1.69895	-1.53128	-2.19068
ENSG00000163719.19	6719.4	6018.39	2392.82	1698.5	1503.64	2070.97	624.674	421.697	2.15987	1.53907	1.93754	2.00998
ENSG00000144550.12	387.658	2139.62	0	1440.8	575.613	972.553	328.219	1979.63	-0.570316	1.1375	NA	-0.458365
ENSG00000156983.15	3606.39	1521.76	1058.77	327.987	5063.04	2334.13	1027.01	573.977	-0.489449	-0.617143	0.0439436	-0.807356
ENSG00000114026.21	2255.46	629.299	1312.87	316.273	2372.93	2826.12	677.612	363.128	-0.073249	-2.16701	0.954196	-0.199308
ENSG00000171135.13	19747	4313.56	12398.2	2811.32	15788.2	5503.51	8332.52	737.97	0.322787	-0.351472	0.573305	1.92961
ENSG00000163701.18	904.534	3478.31	402.333	2038.2	657.843	2391.34	624.675	1522.8	0.459432	0.540569	-0.634716	0.420575
ENSG00000163702.18	1938.29	1350.13	1069.36	784.825	998.511	1029.76	1238.76	1183.1	0.956932	0.39079	-0.212153	-0.592125
ENSG00000254999.3	1762.08	1533.2	698.788	632.546	1879.55	5194.58	614.087	2096.77	-0.0931098	-1.76046	0.186412	-1.72893
ENSG00000134086.7	6460.96	4164.81	2138.72	1159.67	7259.77	16613.5	2593.99	7426.56	-0.168175	-1.99603	-0.278426	-2.67898
ENSG00000134070.4	6284.75	9714.09	2964.56	2471.61	4698.88	12849.1	1895.2	6161.47	0.419539	-0.403521	0.645468	-1.31782
ENSG00000196639.6	1456.65	423.347	381.157	234.276	340.669	491.997	137.64	128.852	2.09622	-0.216811	1.46949	0.862496
ENSG00000197548.12	3300.96	2288.36	1207	1147.95	2337.69	2608.73	1312.87	1288.52	0.497802	-0.189034	-0.121307	-0.16665
ENSG00000075975.15	1726.84	720.833	264.692	691.115	1350.93	2059.52	497.621	1007.39	0.354183	-1.51457	-0.910731	-0.543621
ENSG00000163517.14	4064.53	1121.3	1789.32	644.259	1280.44	537.765	1715.21	327.987	1.66644	1.06012	0.0610298	0.974005
ENSG00000170860.3	2866.32	1315.81	677.613	374.842	3101.26	3569.84	2953.97	925.39	-0.113656	-1.43991	-2.12412	-1.30378
ENSG00000131389.16	7083.56	2219.71	1514.04	386.556	14261.1	6018.39	4203.32	1698.5	-1.00954	-1.43901	-1.47312	-2.13552
ENSG00000154781.15	1997.02	938.228	1132.88	468.553	2866.32	1659.06	1355.23	1171.38	-0.521346	-0.822357	-0.258534	-1.32193
ENSG00000131379.9	3324.46	491.997	2138.72	527.122	1844.31	240.278	1408.17	222.562	0.850038	1.03395	0.602927	1.24393
ENSG00000154783.11	11.7472	228.836	74.1139	339.7	0	114.418	0	81.9967	NA	1	NA	2.05063
ENSG00000177463.15	3864.83	1464.55	1408.16	386.555	18830.8	15904.1	19100.2	16504.8	-2.28461	-3.44087	-3.7617	-5.41606
ENSG00000131375.9	3582.89	915.344	1101.12	585.691	2044.01	1373.02	794.077	445.125	0.809721	-0.584963	0.471621	0.395929
ENSG00000144597.13	2596.13	1235.71	592.911	81.9967	1926.54	2196.83	1461.1	972.246	0.430351	-0.830075	-1.30117	-3.56768
ENSG00000169814.12	1127.73	526.323	1111.71	70.2829	1785.57	1567.53	3493.94	831.681	-0.662964	-1.57447	-1.65208	-3.56478
ENSG00000131386.17	293.68	34.3254	974.068	398.269	0	80.0926	0	0	NA	-1.22239	NA	NA
ENSG00000144566.10	3994.05	1819.25	1662.27	714.542	4287.72	3592.73	1704.62	316.273	-0.102361	-0.981738	-0.0362956	1.17585
ENSG00000170142.11	20487.1	16670.7	10714.8	8879.07	1409.66	1327.25	719.964	456.839	3.86129	3.6508	3.89553	4.28065
ENSG00000174748.18	89548.8	9920.04	53372.6	2167.05	22260.9	13844.6	17808.5	8269.95	NA	-0.480903	NA	-1.93214
ENSG00000174738.12	1527.14	4244.91	698.788	1967.92	6825.12	27597.6	4065.68	12721.2	-2.16003	-2.70074	-2.54057	-2.69249
ENSG00000151093.7	3230.48	308.929	3144.55	187.421	681.338	480.556	899.954	175.707	2.24531	-0.63743	1.80493	0.0931101
ENSG00000187118.12	4416.94	1109.85	1535.22	257.704	4076.28	2162.5	3197.49	1522.79	0.115797	-0.962329	-1.0585	-2.56294
ENSG00000163513.17	19465.1	2585.85	1725.79	761.398	29520.7	7105.36	3186.9	855.108	-0.600837	-1.45827	-0.884892	-0.167457
ENSG00000163527.9	2337.69	1189.95	137.64	269.417	5344.97	3157.94	1948.14	234.276	-1.1931	-1.40808	-3.82312	0.201632
ENSG00000197385.5	986.764	205.952	359.982	140.566	317.174	102.976	190.579	117.138	1.63743	1	0.917538	0.263038
ENSG00000152642.10	540.371	80.0926	105.877	11.7138	2607.88	1842.13	3303.36	2459.9	-2.27085	-4.52356	-4.96347	NA
ENSG00000153551.13	1468.4	491.997	719.963	363.128	2361.19	1189.95	762.314	1522.79	-0.685267	-1.27418	-0.0824624	-2.06817
ENSG00000206557.5	11.7472	286.045	0	81.9967	23.4944	1578.97	211.754	1675.08	NA	-2.46467	NA	-4.35252
ENSG00000183813.6	0	57.209	148.228	421.697	46.9888	137.302	0	199.135	NA	-1.26303	NA	1.08246
ENSG00000170275.14	7118.8	1956.55	2901.03	655.974	8528.46	4187.7	3493.94	1347.09	-0.260652	-1.09785	-0.26829	-1.03814
ENSG00000153558.13	364.163	34.3254	190.579	0	1891.3	617.857	868.191	925.392	-2.37672	-4.16993	-2.18763	NA
ENSG00000170248.13	2184.98	869.577	1397.58	550.549	5297.99	4382.21	5558.54	1417.37	-1.27782	-2.33327	-1.99178	-1.36427
ENSG00000144681.10	446.394	148.743	0	0	1844.31	240.278	412.92	210.849	-2.04669	-0.691878	NA	NA
ENSG00000076242.14	4828.1	1510.32	1895.2	386.556	8551.96	4714.02	4933.87	2518.47	-0.8248	-1.64211	-1.38037	-2.7038
ENSG00000198590.11	46.9888	57.209	127.052	0	93.9776	114.418	264.692	0	-1	-1	-1.05889	NA
ENSG00000136059.14	58.736	1121.3	402.333	2108.49	82.2304	240.278	95.2893	960.533	-0.485427	2.22239	2.078	1.1343
ENSG00000172936.12	14989.4	9634	7231.4	4240.4	3242.23	5881.08	1132.88	890.25	2.20889	0.712052	2.67428	2.25192
ENSG00000172939.8	1256.95	709.392	307.043	257.704	3876.57	2688.82	1715.21	808.253	-1.62485	-1.92232	-2.48187	-1.64909
ENSG00000172940.11	129.219	0	105.877	0	140.966	11.4418	0	187.421	-0.125531	NA	NA	NA
ENSG00000144671.10	11.7472	217.394	169.403	187.421	105.725	251.72	222.342	0	NA	-0.211504	-0.392319	NA
ENSG00000093217.9	587.36	148.743	497.622	257.704	4816.35	3855.89	1577.57	2331.05	-3.03562	-4.69617	-1.66458	-3.17719
ENSG00000114739.13	2983.79	1762.04	2128.13	866.821	4604.9	4016.07	1958.72	1311.95	-0.626025	-1.18854	0.11967	-0.597904
ENSG00000157036.12	3336.2	1178.51	667.025	281.132	2560.89	1510.32	1217.59	445.125	0.381563	-0.357893	-0.868212	-0.662965
ENSG00000114742.13	1503.64	549.206	645.85	58.569	869.292	434.788	349.394	0	0.790547	0.337035	0.886344	NA
ENSG00000144659.10	2748.84	1292.92	296.456	491.98	3759.1	4622.49	1566.98	2354.48	-0.451563	-1.83803	-2.4021	-2.25873
ENSG00000168314.17	0	6865.08	63.5262	7203.99	0	469.114	0	409.984	NA	3.87127	NA	4.13516
ENSG00000114784.3	20839.5	4450.86	10852.4	1768.79	1527.14	286.045	963.481	292.845	3.77042	3.95977	3.49361	2.59455
ENSG00000168032.8	234.944	228.836	31.7631	0	0	45.7672	0	93.7105	NA	2.32193	NA	NA
ENSG00000188846.13	8775.16	2242.59	3800.98	550.55	5145.27	2013.76	2752.8	515.408	0.770178	0.155279	0.465472	0.0951595
ENSG00000177873.12	4640.14	3180.82	1789.32	1499.37	2490.41	8501.25	1609.33	3256.44	0.897788	-1.41828	0.152952	-1.11894
ENSG00000177842.11	1891.3	915.344	688.201	117.138	328.922	469.114	211.754	339.701	2.52356	0.964376	1.70044	-1.53605
ENSG00000172888.11	2255.46	926.786	370.569	105.424	951.523	2002.32	624.674	1159.67	1.24511	-1.11136	-0.753359	-3.45944
ENSG00000114812.12	11.7472	45.7672	0	0	845.798	2036.64	412.92	351.414	NA	-5.47573	NA	NA
ENSG00000008324.11	857.546	240.278	381.157	199.135	1950.04	1315.81	815.253	210.849	-1.18522	-2.45317	-1.09686	-0.0824621
ENSG00000114857.17	2725.35	1109.85	921.13	386.556	4064.53	4119.05	1704.62	1276.81	-0.576646	-1.89194	-0.887974	-1.72379
ENSG00000114853.13	4945.57	1235.71	2096.36	538.835	9891.14	4073.28	3483.35	2342.76	-1	-1.72085	-0.732587	-2.12029
ENSG00000157119.11	187.955	1716.27	211.754	1604.79	23.4944	2139.62	0	3197.87	NA	-0.318076	NA	-0.994724
ENSG00000011198.7	422.899	205.952	158.816	187.421	2560.89	3066.4	1450.51	890.25	-2.59826	-3.89616	-3.19114	-2.24793
ENSG00000173769.4	411.152	263.161	63.5262	0	0	34.3254	0	0	NA	2.9386	NA	NA
ENSG00000179152.19	3876.57	675.066	2646.93	11.7138	2443.42	1967.99	1577.57	1030.82	0.665882	-1.54362	0.746615	NA
ENSG00000169981.10	4064.53	800.926	1736.38	585.69	657.842	400.463	264.693	245.99	2.62727	1	2.71369	1.25154
ENSG00000196653.11	516.877	102.976	899.955	105.424	975.018	663.624	487.034	421.697	-0.915608	-2.68806	0.88583	-2
ENSG00000186446.11	0	102.976	0	175.707	11.7472	640.741	116.465	468.552	NA	-2.63743	NA	-1.41503
ENSG00000011376.9	2161.48	812.368	825.841	93.7106	2607.88	1475.99	1418.75	175.707	-0.270854	-0.861481	-0.780687	-0.906889
ENSG00000144791.9	105.725	812.367	222.342	655.974	70.4832	34.3254	0	445.125	0.584963	4.56478	NA	0.559428
ENSG00000160791.13	82.2304	57.209	0	117.138	35.2416	0	0	0	1.22239	NA	NA	NA
ENSG00000181585.3	540.371	183.069	719.964	70.2829	176.208	45.7672	222.342	70.2829	1.61667	2	1.69514	8.21e-08
ENSG00000160801.13	669.59	629.299	2911.62	1124.53	117.472	263.161	381.157	292.845	2.51096	1.2578	2.93336	1.94111
ENSG00000160796.16	2948.55	2517.2	1090.53	2260.76	2936.8	2528.64	1746.97	1077.67	0.00575928	-0.00654272	-0.679822	1.06889
ENSG00000114648.11	1914.79	1098.41	730.551	597.404	610.855	434.788	561.147	175.707	1.64829	1.33703	0.380605	1.76553
ENSG00000076201.14	1127.73	617.857	137.64	480.266	1386.17	961.112	232.929	503.694	-0.297681	-0.637431	-0.758989	-0.068713
ENSG00000232112.3	21603.1	9244.97	10227.7	4216.97	12851.4	6533.27	1990.49	468.552	0.749309	0.500864	2.36129	3.16993
ENSG00000177479.19	2560.89	1807.8	1291.7	339.7	2819.33	3112.17	1185.82	1101.1	-0.138705	-0.783681	0.123383	-1.69661
ENSG00000178057.14	54835.9	8421.16	28163.3	3010.45	27359.2	45515.5	18285	30631.6	NA	NA	0.623159	-3.34697
ENSG00000185909.14	4487.43	594.973	4086.85	304.559	669.59	228.836	296.456	0	2.74454	1.37851	3.7851	NA
ENSG00000173421.16	70.4832	160.185	0	0	11.7472	45.7672	52.9385	0	NA	1.80735	NA	NA
ENSG00000145022.4	26501.7	6167.13	10100.7	3842.13	3441.93	3329.56	3208.07	1030.81	2.94479	0.889267	1.65467	1.89812
ENSG00000173402.11	3066.02	1086.97	338.806	433.411	10678.2	22094.1	7898.43	14431.4	-1.80023	-4.34528	-4.54303	-5.05733
ENSG00000164061.4	117.472	91.5344	84.7016	35.1414	199.702	526.323	148.228	316.273	-0.765535	-2.52356	-0.807355	-3.16993
ENSG00000164062.12	8457.98	5263.23	2466.94	609.118	11688.5	7174.01	3822.16	1757.07	-0.466699	-0.446832	-0.631668	-1.52838
ENSG00000164068.15	5121.78	2151.06	497.621	1112.81	10513.7	8890.28	2583.4	5482.06	-1.03756	-2.04718	-2.37615	-2.30051
ENSG00000185614.4	1550.63	926.786	942.305	1089.38	716.579	263.161	105.877	58.5691	1.11366	1.81629	3.15381	4.21723
ENSG00000114349.9	234.944	263.162	0	316.273	35.2416	1533.2	10.5877	3514.14	2.73697	-2.54253	NA	-3.47393
ENSG00000188338.14	93.9776	308.929	95.2893	327.987	11.7472	709.391	52.9385	269.418	NA	-1.19931	0.847997	0.283791
ENSG00000179564.3	270.186	469.114	190.579	901.963	70.4832	102.976	359.981	58.5691	1.9386	2.18763	-0.917536	3.94486
ENSG00000114735.9	11183.3	4645.37	3345.71	1171.38	8692.92	5160.25	8226.64	1616.51	0.363436	-0.151648	-1.29799	-0.464668
ENSG00000114738.10	5509.43	9782.73	4245.67	6231.75	258.438	2139.62	328.219	1347.09	4.41401	2.19289	3.69326	2.20979
ENSG00000088538.12	152.714	57.209	74.1139	0	117.472	45.7672	127.052	187.421	0.378513	0.321928	-0.777608	NA
ENSG00000145050.15	30096.3	36808.3	11371.2	8562.8	8810.4	24577	4690.35	2881.6	1.77231	NA	1.27762	1.57121
ENSG00000259956.1	29109.5	9428.04	15383.9	2249.05	20076	23478.6	7051.41	3209.58	0.536024	-1.31631	1.12544	-0.513069
ENSG00000164082.14	434.646	663.624	254.105	773.112	1961.78	400.463	963.48	374.842	-2.17425	0.728698	-1.92283	1.04439
ENSG00000041880.14	3477.17	972.553	1492.87	304.559	2067.51	1052.65	942.305	995.673	0.750021	-0.114171	0.663818	-1.70895
ENSG00000180929.5	258.438	2357.01	254.105	1768.78	199.702	697.95	381.157	304.559	0.371969	1.75576	-0.584963	2.53796
ENSG00000023330.14	4193.75	1636.18	1662.27	316.273	1104.24	1201.39	275.28	281.131	1.92519	0.445626	2.59418	0.169926
ENSG00000164088.17	1233.46	183.069	730.551	46.8553	1750.33	411.905	592.911	187.421	-0.504922	-1.16993	0.30117	-2
ENSG00000168237.17	1797.32	1086.97	645.85	433.411	13709	30286.4	18676.7	29858.5	-2.9312	-4.80029	-4.8539	-6.10626
ENSG00000010318.20	1820.82	675.067	688.201	152.28	3700.37	2162.5	1323.46	948.818	-1.02308	-1.6796	-0.943417	-2.63941
ENSG00000010322.15	1444.91	1475.99	158.815	655.973	1632.86	3009.19	635.262	784.826	-0.176426	-1.02769	-2	-0.258736
ENSG00000010327.10	152.714	28684.6	105.877	22443.7	187.955	3226.59	63.5262	3806.99	-0.29956	3.15219	0.736966	2.55959
ENSG00000114902.13	17409.3	3615.61	7517.27	1218.24	9703.18	29840.2	7803.14	13365.5	0.843331	-3.04495	-0.0538462	-3.45564
ENSG00000055957.10	0	80.0926	10.5877	304.559	23.4944	194.511	10.5877	245.99	NA	-1.28011	NA	0.308123
ENSG00000162267.12	23.4944	68.6508	190.578	58.5691	23.4944	91.5344	0	46.8552	NA	-0.415037	NA	0.321931
ENSG00000163932.13	20205.2	24622.7	18094.4	24540.5	23.4944	80.0926	0	70.2829	NA	8.26411	NA	8.44777
ENSG00000157388.15	93.9775	68.6508	0	0	35.2416	45.7672	10.5877	0	1.41504	0.584963	NA	NA
ENSG00000056736.9	1926.54	194.511	741.139	175.707	234.944	91.5344	232.929	0	3.03562	1.08746	1.66985	NA
ENSG00000180376.16	3171.74	354.696	1545.8	316.273	481.635	686.508	550.561	234.276	2.71926	-0.952694	1.48938	0.432957
ENSG00000186451.1	1914.79	629.299	455.271	46.8553	1327.43	1144.18	539.973	281.132	0.528549	-0.862496	-0.246161	-2.58496
ENSG00000157500.10	1386.17	469.114	423.508	292.845	1350.93	549.206	592.91	409.984	0.0371535	-0.22741	-0.485423	-0.485429
ENSG00000174840.8	998.512	308.929	561.148	0	6296.5	4176.26	1979.9	1405.66	-2.6567	-3.75686	-1.81898	NA
ENSG00000163681.14	2243.71	1659.06	571.736	655.973	3582.9	4336.44	1196.41	585.691	-0.675237	-1.38614	-1.06529	0.163497
ENSG00000136068.14	6625.42	5011.51	8269	3162.73	8728.16	6624.8	10979.4	1827.35	-0.397667	-0.402632	-0.409021	0.791413
ENSG00000163686.14	8622.44	5423.41	1238.76	3666.42	3077.77	4416.53	391.745	2459.9	1.48621	0.296286	1.66091	0.575773
ENSG00000168297.15	258.438	1064.09	222.342	632.546	305.427	2128.17	74.1139	831.68	-0.241008	-0.999999	1.58496	-0.394859
ENSG00000168301.12	1985.28	1407.34	243.517	234.276	1350.93	1224.27	317.631	175.707	0.55539	0.201048	-0.383331	0.415036
ENSG00000144724.19	3747.36	1109.85	1736.38	456.839	3947.06	1956.55	1037.59	714.543	-0.0749051	-0.817939	0.742842	-0.645337
ENSG00000114405.10	1538.88	102.976	497.622	117.138	1045.5	194.511	285.868	81.9967	0.55769	-0.917538	0.799701	0.514571
ENSG00000163632.12	0	57.209	42.3508	81.9967	0	0	0	58.5691	NA	NA	NA	0.485426
ENSG00000163635.17	3853.08	1178.51	2181.07	527.121	1562.38	800.926	561.149	433.411	1.30227	0.557217	1.95858	0.2824
ENSG00000163376.11	364.163	125.86	391.745	11.7138	164.461	80.0926	0	0	1.14684	0.652077	NA	NA
ENSG00000144746.6	6296.5	5400.53	1778.73	1358.8	10513.7	12837.7	6373.79	6430.88	-0.739655	-1.24921	-1.8413	-2.24268
ENSG00000187098.14	305.427	80.0926	105.877	46.8553	469.888	91.5344	179.991	58.5691	-0.621488	-0.192645	-0.765535	-0.321927
ENSG00000170837.2	152.714	80.0926	52.9385	81.9967	1010.26	205.952	1334.05	35.1414	-2.72582	-1.36257	-4.65535	1.22239
ENSG00000083937.8	5826.61	2002.32	624.675	199.135	1174.72	652.183	487.034	187.421	2.31034	1.61832	0.359081	0.0874598
ENSG00000175105.6	845.798	652.183	169.403	163.993	411.152	457.672	391.744	105.424	1.04064	0.510964	-1.20945	0.637433
ENSG00000179021.9	1057.25	629.299	455.271	58.5691	1891.3	1636.18	836.428	773.111	-0.839064	-1.37851	-0.877515	-3.72246
ENSG00000169379.15	1280.44	308.929	762.315	316.273	939.776	961.111	614.086	316.273	0.446256	-1.63743	0.311945	-1.34e-06
ENSG00000178694.9	6085.05	1109.85	2234	152.279	2137.99	1086.97	677.612	538.835	1.50901	0.0300575	1.7211	-1.82313
ENSG00000080224.17	199.702	57.209	0	0	93.9776	45.7672	0	0	1.08746	0.321928	NA	NA
ENSG00000113966.9	211.45	125.86	169.403	0	352.416	80.0926	84.7016	93.7105	-0.736966	0.652077	1	NA
ENSG00000080200.9	1233.46	263.161	603.499	163.993	1151.23	389.021	614.087	374.842	0.0995356	-0.563901	-0.0250917	-1.19265
ENSG00000154165.4	93.9776	102.976	31.7631	0	446.394	114.418	0	58.5691	-2.24793	-0.152003	NA	NA
ENSG00000184220.11	1468.4	354.696	476.446	0	1080.74	446.23	635.262	175.707	0.442222	-0.331206	-0.415037	NA
ENSG00000036054.12	516.877	251.72	190.579	81.9967	1574.12	686.508	211.754	152.279	-1.60666	-1.44746	-0.152003	-0.893084
ENSG00000114021.11	6343.49	1510.32	2837.5	796.539	5309.73	1258.6	2816.33	527.122	0.256637	0.263035	0.0108061	0.595608
ENSG00000206535.7	1844.31	800.926	1027.01	363.128	3982.3	3775.8	6596.14	3162.73	-1.11052	-2.23704	-2.68317	-3.12262
ENSG00000181458.10	176.208	228.836	201.166	187.421	35.2416	137.302	10.5877	480.266	2.32193	0.736966	NA	-1.35755
ENSG00000114354.13	2889.81	1910.78	1122.3	257.704	5450.7	6350.2	3049.26	1276.81	-0.915466	-1.73264	-1.442	-2.30875
ENSG00000174173.6	22789.6	5206.02	11170	1546.22	3747.36	1453.11	1704.62	281.132	2.60443	1.84104	2.71211	2.45943
ENSG00000081154.11	6226.01	2128.17	2710.45	655.973	1985.27	3970.3	1492.86	925.391	1.64897	-0.899633	0.86045	-0.496426
ENSG00000182504.10	2302.45	537.765	645.85	491.98	10901.4	15320.6	5007.98	10800.1	-2.24327	-4.83235	-2.95496	-4.45631
ENSG00000144815.15	5803.12	949.669	1905.79	468.552	2537.39	2379.89	1874.02	3104.16	1.19348	-1.3254	0.0242463	-2.72792
ENSG00000144802.11	1033.75	1567.53	444.683	199.135	1433.16	2208.27	1503.45	292.845	-0.471307	-0.494425	-1.75743	-0.556395
ENSG00000170017.12	3453.68	732.275	539.972	363.128	12792.7	8718.65	2234	1358.8	-1.88912	-3.57365	-2.04868	-1.90379
ENSG00000138483.2	0	114.418	0	70.2829	58.736	114.418	0	152.28	NA	-1.26e-08	NA	-1.11548
ENSG00000114439.18	1386.17	766.601	423.508	527.121	4322.97	5984.06	2721.04	3842.13	-1.64092	-2.96458	-2.6837	-2.8657
ENSG00000198919.12	1115.98	514.881	444.683	81.9967	3113.01	2585.85	3779.81	1475.94	-1.47999	-2.32833	-3.08746	-4.16992
ENSG00000177707.10	1914.79	354.696	952.894	0	22237.4	20023.1	9031.31	12920.3	-3.53773	-5.81894	-3.24455	NA
ENSG00000144827.8	3641.63	755.159	1323.46	433.411	1632.86	881.018	582.323	691.115	1.15718	-0.222392	1.18443	-0.673191
ENSG00000144834.13	93.9776	366.138	42.3508	585.691	82.2304	228.836	84.7016	257.704	0.192645	0.678072	-1	1.18442
ENSG00000176040.13	46.9888	240.278	42.3508	93.7105	0	228.836	0	105.424	NA	0.0703893	NA	-0.169925
ENSG00000138459.8	5885.35	961.111	2583.4	339.7	1162.97	732.275	592.911	562.263	2.33931	0.392317	2.12338	-0.726982
ENSG00000163607.15	1350.93	91.5344	794.077	35.1414	751.82	148.743	497.622	210.848	0.845491	-0.70044	0.674229	-2.58496
ENSG00000144857.14	1656.35	148.743	571.736	93.7105	4980.81	1727.71	1461.1	1183.1	-1.58837	-3.53797	-1.35364	-3.65821
ENSG00000114573.9	681.337	480.556	285.868	386.556	763.568	2025.2	656.437	667.687	-0.164387	-2.07529	-1.19931	-0.788495
ENSG00000184307.14	1515.39	308.929	444.684	234.276	1292.19	320.37	328.219	105.424	0.229868	-0.0524674	0.438122	1.152
ENSG00000163389.10	5814.86	1086.97	1948.14	421.698	1444.9	686.508	889.367	58.569	2.00877	0.662965	1.13124	2.848
ENSG00000113845.9	7764.9	1739.15	3165.72	773.112	2408.18	3615.61	3176.31	1440.8	1.68903	-1.05585	-0.00481765	-0.898119
ENSG00000144843.11	740.073	194.511	1429.34	140.566	458.141	560.648	1937.55	1089.38	0.691878	-1.52725	-0.438884	-2.9542
ENSG00000144837.8	129.219	286.045	0	480.266	105.725	331.812	0	468.553	0.289507	-0.214125	NA	0.035623
ENSG00000183833.16	23.4944	34.3254	190.579	128.852	0	11.4418	127.052	93.7105	NA	NA	0.584962	0.459432
ENSG00000065518.7	7964.6	846.693	3853.92	292.846	3066.02	2322.69	1514.04	609.118	1.37724	-1.45588	1.34792	-1.05658
ENSG00000153767.9	2290.7	938.228	539.973	11.7138	7236.27	3649.93	4393.9	1581.36	-1.65946	-1.95986	-3.02454	NA
ENSG00000186103.3	129.219	137.302	0	304.559	82.2304	11.4418	42.3508	0	0.652077	NA	NA	NA
ENSG00000145088.8	1597.62	251.72	603.499	175.707	270.186	148.743	158.815	163.993	2.5639	0.758992	1.926	0.0995339
ENSG00000163406.10	46.9888	11.4418	0	0	70.4832	0	0	35.1414	-0.584963	NA	NA	NA
ENSG00000121552.3	11.7472	45.7672	10.5877	93.7105	11.7472	34.3254	0	0	NA	0.415037	NA	NA
ENSG00000114023.15	2067.51	457.672	878.779	386.556	610.855	102.976	264.692	93.7105	1.75899	2.152	1.73118	2.04439
ENSG00000163840.9	4252.48	5858.2	1630.51	1030.82	2408.18	4313.56	1281.11	609.118	0.820366	0.441579	0.347924	0.758992
ENSG00000173200.12	58.736	1556.08	0	374.842	187.955	1807.8	74.1139	433.411	-1.67807	-0.216318	NA	-0.209453
ENSG00000173193.13	775.315	1029.76	1090.53	187.421	1632.86	4919.97	910.543	538.835	-1.07455	-2.25634	0.260236	-1.52356
ENSG00000138463.8	4475.68	1475.99	2445.76	632.546	3124.75	2917.66	2022.25	1194.81	0.518365	-0.983126	0.274319	-0.917536
ENSG00000180767.9	17538.5	14599.7	81324.1	45859.6	35.2416	22.8836	95.2893	0	8.95903	NA	NA	NA
ENSG00000159685.10	1456.65	503.439	592.911	480.267	1950.03	846.693	751.727	245.99	-0.420843	-0.750022	-0.342394	0.965236
ENSG00000114554.11	446.394	354.696	508.21	163.993	317.174	160.185	148.228	70.2829	0.49304	1.14684	1.77761	1.22239
ENSG00000073111.13	4017.54	949.669	783.49	316.273	2842.82	2746.03	1672.86	339.7	0.498989	-1.53185	-1.09433	-0.103094
ENSG00000114631.10	493.382	1693.39	614.087	538.835	481.635	2036.64	74.1139	515.408	0.0347657	-0.26628	3.05063	0.0641284
ENSG00000114626.17	3300.96	1613.29	1079.95	480.266	3853.08	4359.33	1514.04	2987.02	-0.223126	-1.4341	-0.487445	-2.6368
ENSG00000058262.9	4463.93	3341.01	1217.59	761.398	3629.88	4267.79	995.244	1194.81	0.298393	-0.353207	0.290901	-0.650057
ENSG00000132394.10	3735.61	766.601	974.069	550.549	1421.41	720.833	857.603	433.411	1.39402	0.0888093	0.183714	0.345134
ENSG00000177646.18	8187.79	3913.1	2403.41	1511.08	4969.06	4919.97	2106.95	2495.04	0.720501	-0.33034	0.189924	-0.723482
ENSG00000114654.7	0	68.6508	0	199.135	0	34.3254	243.517	152.28	NA	1	NA	0.387023
ENSG00000183624.13	3289.22	675.066	1386.99	70.2829	1609.37	2791.8	1207	2354.47	1.03125	-2.04809	0.200534	-5.06609
ENSG00000163913.11	2325.94	594.974	529.385	245.99	2091	1567.53	624.674	480.266	0.153624	-1.39759	-0.238787	-0.965233
ENSG00000163914.4	58.736	846.693	4722.11	2893.32	23.4944	743.717	0	140.566	NA	0.187086	NA	4.36341
ENSG00000178804.7	93.9775	1590.41	105.877	2143.63	58.736	743.717	10.5877	2003.06	0.67807	1.09657	NA	0.0978479
ENSG00000170893.3	0	0	63.5262	93.7105	35.2416	91.5344	190.579	363.128	NA	NA	-1.58496	-1.95419
ENSG00000114670.13	1186.47	194.511	254.105	46.8553	528.624	148.743	677.613	445.124	1.16636	0.387023	-1.41504	-3.24792
ENSG00000198585.11	7999.84	903.902	4478.6	995.675	2748.84	1178.51	1312.87	913.677	1.54115	-0.38272	1.77032	0.123992
ENSG00000138246.15	3218.73	1224.27	1662.27	433.411	1997.02	1098.41	1196.41	573.977	0.688641	0.156504	0.474442	-0.405256
ENSG00000129048.6	0	0	0	46.8553	0	34.3254	0	46.8553	NA	NA	NA	0
ENSG00000081307.12	12863.2	27723.5	17734.4	30362.2	0	183.069	0	316.273	NA	7.24258	NA	6.58496
ENSG00000091527.15	9080.58	3649.93	3462.18	234.276	3712.11	1899.34	1810.5	339.701	1.29054	0.942373	0.935295	-0.536053
ENSG00000182923.16	716.579	537.765	497.622	304.559	3900.07	4771.23	5092.68	1651.65	-2.4443	-3.14931	-3.3553	-2.43911
ENSG00000154928.16	35.2416	846.693	0	1171.38	0	434.788	0	562.264	NA	0.961526	NA	1.05889
ENSG00000114054.13	1068.99	652.183	444.683	292.846	1245.2	663.624	709.376	550.549	-0.220126	-0.0250906	-0.673771	-0.910731
ENSG00000168917.8	352.416	308.929	285.868	105.424	5016.05	3524.07	3335.13	2108.49	-3.8312	-3.5119	-3.54432	-4.32193
ENSG00000114098.17	1233.46	606.416	529.385	140.566	822.304	1247.16	772.902	386.556	0.584962	-1.04026	-0.545968	-1.45943
ENSG00000158186.12	2032.27	263.161	1397.58	234.276	2161.48	1029.76	1651.68	1229.95	-0.0889334	-1.96829	-0.241008	-2.39232
ENSG00000158220.13	129.219	411.905	455.271	257.704	117.472	217.394	487.034	855.107	0.137504	0.921997	-0.097296	-1.73039
ENSG00000158234.12	857.545	91.5344	10.5877	81.9967	2443.42	949.67	1556.39	199.135	-1.51062	-3.37504	NA	-1.28011
ENSG00000206262.8	1397.92	377.579	698.788	46.8553	493.382	160.185	391.745	187.421	1.5025	1.23704	0.834942	-2
ENSG00000158258.16	35.2416	57.209	63.5262	58.5691	0	0	42.3508	0	NA	NA	0.584962	NA
ENSG00000175093.4	117.472	91.5344	264.693	0	93.9776	34.3254	169.403	140.566	0.321928	1.41504	0.643859	NA
ENSG00000114125.13	3535.91	1235.71	1948.14	550.549	4358.21	2814.68	1757.56	796.539	-0.301656	-1.18763	0.148521	-0.532874
ENSG00000114124.2	270.186	1121.3	42.3508	585.691	82.2304	411.905	137.64	585.691	1.71621	1.44478	-1.70044	4.58e-07
ENSG00000069849.10	3512.41	1407.34	899.955	562.263	3195.24	4656.81	2117.54	1065.96	0.136539	-1.72637	-1.23447	-0.922831
ENSG00000181744.8	834.051	80.0926	116.465	35.1414	12440.3	11304.5	4870.34	4462.96	-3.89874	-7.14101	-5.38606	-6.98869
ENSG00000144891.17	281.933	0	84.7016	0	93.9776	34.3254	0	46.8553	1.58496	NA	NA	NA
ENSG00000163754.17	3312.71	961.111	1916.37	93.7105	4240.74	2116.73	1651.68	386.556	-0.356304	-1.13906	0.214443	-2.04439
ENSG00000163755.8	13109.9	2608.73	6013.82	1569.65	6155.53	2368.45	2466.93	1054.24	1.0907	0.139404	1.28556	0.574235
ENSG00000082996.19	7988.09	2082.41	3515.12	726.256	7776.64	3649.93	2964.56	1241.66	0.0387033	-0.809618	0.245756	-0.773724
ENSG00000196428.12	3124.75	1796.36	2032.84	163.993	26889.3	20240.5	9465.4	5013.51	-3.10522	-3.4941	-2.21917	-4.93411
ENSG00000144895.11	2572.64	1155.62	1185.82	117.138	3582.89	2070.97	2371.64	691.115	-0.477878	-0.841634	-1	-2.56072
ENSG00000198843.12	3947.06	1636.18	105.877	843.395	1726.84	2746.03	857.604	855.108	1.19265	-0.74702	-3.01792	-0.0198992
ENSG00000114771.13	552.118	125.86	338.806	35.1414	411.152	11.4418	0	0	0.425307	NA	NA	NA
ENSG00000169860.6	305.427	0	582.323	0	587.36	80.0926	148.228	0	-0.943416	NA	1.974	NA
ENSG00000181467.4	21826.3	3306.68	8004.3	972.246	8845.63	2505.75	3366.89	269.418	1.30303	0.400138	1.24936	1.85148
ENSG00000114790.12	1856.06	1750.6	455.271	433.411	1585.87	1155.62	3800.98	691.115	0.226966	0.599177	-3.06158	-0.673191
ENSG00000196549.10	0	34.3254	0	70.2829	0	57.209	0	0	NA	-0.736966	NA	NA
ENSG00000163655.15	3735.61	1704.83	1439.93	363.128	4123.26	4313.56	1397.58	1159.67	-0.142444	-1.33925	0.0430691	-1.67516
ENSG00000169282.17	35.2416	469.114	0	351.414	0	91.5344	0	363.128	NA	2.35755	NA	-0.0473037
ENSG00000163661.3	117.472	320.37	0	0	646.096	800.926	677.613	316.273	-2.45943	-1.32193	NA	NA
ENSG00000174899.10	0	45.7672	105.877	0	105.725	57.209	63.5262	0	NA	-0.321928	0.736966	NA
ENSG00000178053.17	164.461	22.8836	116.465	0	93.9776	91.5344	74.1139	386.556	0.807355	NA	0.65208	NA
ENSG00000168827.14	3206.99	1418.78	942.306	163.993	2137.99	1407.34	899.954	351.414	0.584962	0.0116816	0.0663429	-1.09954
ENSG00000168811.6	105.725	22.8836	222.342	0	328.922	183.069	201.166	199.135	-1.63743	NA	0.14439	NA
ENSG00000180044.5	434.646	0	243.517	35.1414	1151.22	114.418	264.692	105.424	-1.40526	NA	-0.120294	-1.58496
ENSG00000179674.3	129.219	68.6508	63.5262	35.1414	481.635	137.302	677.613	0	-1.89812	-1	-3.41504	NA
ENSG00000163590.13	46.9888	45.7672	0	117.138	610.854	240.278	127.052	70.2829	-3.70044	-2.39232	NA	0.736964
ENSG00000163536.12	834.051	377.579	338.806	117.138	822.304	274.603	275.28	0	0.0204638	0.459432	0.29956	NA
ENSG00000085274.15	5051.3	1315.81	1450.52	456.839	3700.37	2368.45	1122.3	609.119	0.448985	-0.847997	0.37011	-0.415039
ENSG00000188306.6	0	263.161	31.7631	538.835	0	480.556	0	831.68	NA	-0.868755	NA	-0.626186
ENSG00000008952.16	2889.81	972.553	857.604	327.986	2596.13	1475.99	1566.98	292.845	0.154612	-0.601836	-0.869604	0.163497
ENSG00000136603.13	11594.5	3638.49	9126.6	1440.8	3500.66	3386.77	4108.03	1616.51	1.72774	0.103429	1.15163	-0.166009
ENSG00000114346.13	12804.4	6201.46	2816.33	1183.09	8434.48	7540.14	4679.76	1675.07	0.602273	-0.281985	-0.732621	-0.50166
ENSG00000121879.3	1503.64	526.323	434.096	363.128	810.557	720.833	317.631	281.131	0.891475	-0.453718	0.450662	0.369235
ENSG00000121864.9	1421.41	789.484	635.262	363.129	1480.15	1327.25	1122.3	257.704	-0.0584171	-0.749456	-0.821031	0.494768
ENSG00000171109.18	563.866	526.323	201.166	292.846	164.461	400.463	52.9385	609.118	1.77761	0.394279	1.926	-1.05658
ENSG00000136518.16	1350.93	308.929	402.333	257.704	1691.6	789.484	1175.24	339.7	-0.324435	-1.35364	-1.54649	-0.398546
ENSG00000136521.12	5204.01	1201.39	1217.59	140.565	916.282	663.624	974.069	339.701	2.50576	0.856265	0.321927	-1.27302
ENSG00000058056.8	1668.1	961.111	635.262	702.829	2807.58	8055.03	1810.5	4662.1	-0.751119	-3.06711	-1.51096	-2.72974
ENSG00000163728.10	2325.95	949.669	1016.42	199.135	446.394	423.347	74.1139	81.9967	2.38143	1.16559	3.77761	1.28011
ENSG00000058063.15	1080.74	389.021	762.314	117.138	187.955	205.952	412.921	0	2.52356	0.917538	0.884521	NA
ENSG00000176597.11	1844.31	903.902	338.806	70.2829	7400.73	6029.83	1397.58	1932.78	-2.00459	-2.73788	-2.04439	-4.78136
ENSG00000114796.15	822.304	148.743	42.3508	0	10267	5892.53	4796.23	3619.57	-3.64221	-5.30799	-6.82337	NA
ENSG00000163872.15	4088.02	1659.06	1736.38	1030.82	5074.79	4141.93	2403.41	1956.21	-0.311944	-1.31994	-0.468997	-0.924273
ENSG00000186090.10	0	91.5344	10.5877	117.138	0	91.5344	0	46.8553	NA	0	NA	1.32192
ENSG00000186038.9	70.4832	57.209	10.5877	117.138	0	22.8836	42.3508	35.1414	NA	NA	NA	1.73697
ENSG00000145191.12	4557.91	1212.83	624.674	11.7138	1233.46	1144.18	677.613	363.128	1.88567	0.0840638	-0.117356	NA
ENSG00000161202.17	2114.5	2803.24	402.332	1382.23	2960.29	8821.63	539.973	3479	-0.485427	-1.65395	-0.4245	-1.33168
ENSG00000161203.13	4569.66	2608.73	762.314	1030.82	2372.93	7826.19	1916.37	2928.45	0.945414	-1.58496	-1.32992	-1.50635
ENSG00000161204.11	2784.09	1601.85	635.262	234.276	1656.35	7917.72	402.333	3104.16	0.749191	-2.30535	0.658963	-3.72792
ENSG00000145194.17	4416.94	652.183	2255.18	269.418	2337.69	297.487	391.745	152.28	0.917964	1.13245	2.52526	0.823121
ENSG00000175166.16	6801.63	3489.75	3112.78	1030.82	2819.33	2482.87	1863.43	1440.8	1.27053	0.491114	0.740241	-0.483084
ENSG00000175182.14	1198.21	2196.83	31.7631	573.977	3794.35	5286.11	1111.71	2178.77	-1.66297	-1.26679	NA	-1.92445
ENSG00000163882.9	4839.84	1865.01	1429.34	351.414	72421.4	46934.3	36093.5	26356.1	NA	NA	NA	-6.22882
ENSG00000090539.15	93.9776	1487.43	52.9385	890.249	35.2416	4290.67	21.1754	2705.89	1.41504	-1.52838	NA	-1.60382
ENSG00000182580.2	328.922	354.696	243.517	0	552.118	537.765	0	0	-0.747234	-0.600393	NA	NA
ENSG00000156931.15	6049.81	1407.34	3038.67	644.26	1668.1	800.926	836.428	222.562	1.85868	0.813231	1.86113	1.53343
ENSG00000073803.13	1832.56	846.693	264.692	35.1414	834.051	789.485	349.394	117.138	1.13566	0.100928	-0.400538	-1.73697
ENSG00000145192.12	787.062	640.741	307.043	117.138	35.2416	1247.16	0	796.539	4.48113	-0.960829	NA	-2.76554
ENSG00000090512.11	422.899	560.648	285.868	585.691	0	183.069	0	58.5691	NA	1.61471	NA	3.32193
ENSG00000113905.4	23.4944	125.86	0	93.7105	46.9888	22.8836	0	210.848	NA	NA	NA	-1.16992
ENSG00000181092.9	11.7472	80.0926	0	0	0	137.302	42.3508	234.276	NA	-0.777608	NA	NA
ENSG00000073849.14	669.59	183.069	148.228	93.7105	916.281	91.5344	307.043	46.8553	-0.452512	1	-1.05062	0.999998
ENSG00000175077.5	0	22.8836	0	175.707	234.944	389.021	497.622	117.138	NA	NA	NA	0.584963
ENSG00000223401.2	270.186	183.069	285.868	0	787.062	789.484	21.1754	292.845	-1.54253	-2.10852	NA	NA
ENSG00000188001.9	317.174	423.347	1111.71	327.986	1562.38	835.251	2805.74	1229.95	-2.30039	-0.980371	-1.3356	-1.90689
ENSG00000113946.3	317.174	102.976	42.3508	0	211.45	171.627	63.5262	93.7105	0.584963	-0.736966	-0.584962	NA
ENSG00000152492.13	1433.16	732.275	158.815	234.276	1844.31	2723.15	762.314	726.257	-0.363884	-1.89482	-2.26303	-1.63227
ENSG00000114315.3	14061.4	29130.8	6437.32	14525.1	4369.96	3238.03	1069.36	550.549	1.68605	3.16936	2.58972	4.72154
ENSG00000185112.5	2431.67	1670.5	1948.14	409.983	3418.43	1659.06	656.437	281.131	-0.491388	0.00991511	1.56937	0.544321
ENSG00000174013.7	3336.2	915.344	931.718	187.421	528.624	594.974	381.157	234.276	2.65789	0.621488	1.28951	-0.321924
ENSG00000180370.10	3042.52	1052.65	1058.77	269.417	2995.53	2162.5	1725.79	808.253	0.022455	-1.03868	-0.704871	-1.58496
ENSG00000270170.1	6249.51	9897.16	2837.5	7227.42	9045.34	5011.51	3917.45	1885.92	-0.533432	0.981769	-0.465292	1.93821
ENSG00000122068.12	587.36	675.066	84.7016	363.128	763.568	514.881	825.841	515.408	-0.378512	0.39079	-3.2854	-0.505237
ENSG00000186001.12	2220.22	995.436	931.718	632.546	505.13	926.786	487.034	269.418	2.13598	0.103093	0.935871	1.23133
ENSG00000182899.14	15365.3	4050.4	4700.94	445.125	4710.63	2414.22	2975.14	538.835	1.70569	0.746507	0.65999	-0.275635
ENSG00000272602.5	12346.3	3100.73	6500.85	1218.24	4945.57	2391.34	1937.55	644.26	1.31987	0.37479	1.7464	0.919079
ENSG00000250312.6	70.4832	0	0	0	3970.55	3054.96	1079.94	1557.94	-5.81592	NA	NA	NA
ENSG00000174227.15	5955.83	1659.06	1810.5	819.967	2807.58	1773.48	1651.68	773.112	1.08498	-0.0962152	0.132449	0.0848893
ENSG00000133256.12	35.2416	11.4418	42.3508	70.2829	0	0	0	35.1414	NA	NA	NA	1
ENSG00000215375.6	76133.6	10045.9	37766.3	4076.41	12170.1	9164.88	7114.94	4334.11	NA	0.132419	NA	-0.0884384
ENSG00000185619.18	3488.92	1556.08	264.692	890.249	5991.07	4771.23	2297.53	1862.5	-0.780034	-1.61644	-3.1177	-1.06496
ENSG00000127419.16	1609.37	537.765	772.902	316.273	1374.42	514.881	307.043	456.838	0.227667	0.0627357	1.33184	-0.530514
ENSG00000127415.12	12510.8	10000.1	5611.48	5329.79	4005.79	1086.97	1090.53	93.7105	1.64301	3.20163	2.36335	5.82972
ENSG00000127418.14	5873.6	995.437	1111.71	187.421	4604.9	4050.4	1683.44	1686.79	0.351075	-2.02466	-0.598638	-3.16993
ENSG00000090316.15	6449.21	3043.52	2022.25	1440.8	3066.02	3249.47	677.614	1300.23	1.07276	-0.0944643	1.57743	0.148099
ENSG00000013810.18	11935.1	6087.04	2498.7	1511.08	8869.13	12471.6	4266.84	4263.83	0.428352	-1.03483	-0.771993	-1.49657
ENSG00000068078.17	939.776	480.556	296.456	187.421	669.59	457.672	285.868	327.987	0.489038	0.0703893	0.0524674	-0.807355
ENSG00000243449.6	14413.8	2551.52	7263.16	1499.37	1256.95	1338.69	508.209	257.704	3.51945	0.930535	3.8371	2.54057
ENSG00000185818.7	1997.02	1064.09	1418.75	1604.79	4416.95	1956.55	2466.93	2014.77	-1.1452	-0.878694	-0.798096	-0.328232
ENSG00000087266.15	693.085	972.553	338.806	503.694	1221.71	1613.29	1196.41	1827.35	-0.817796	-0.73016	-1.82018	-1.85914
ENSG00000087274.16	1597.62	858.135	190.579	210.848	1186.47	1762.04	561.148	1522.8	0.429251	-1.03797	-1.55799	-2.85244
ENSG00000125388.19	1726.84	800.926	1037.59	445.125	164.461	480.556	116.465	503.694	3.39232	0.736965	3.15528	-0.178336
ENSG00000197386.10	1174.72	949.669	465.859	222.563	1174.72	2322.69	931.718	386.556	-2.33e-07	-1.2903	-1	-0.796465
ENSG00000188981.10	129.219	251.72	190.579	878.536	787.062	205.952	508.21	245.99	-2.60666	0.289507	-1.41504	1.8365
ENSG00000109758.8	58.736	194.511	190.579	398.269	82.2304	160.185	42.3508	222.563	-0.485427	0.280108	2.16992	0.839533
ENSG00000175920.16	70.4832	34.3254	201.166	304.559	0	68.6508	0	0	NA	-1	NA	NA
ENSG00000184160.7	1327.43	2917.66	1154.06	1803.93	1162.97	274.603	857.604	398.27	0.190822	3.40939	0.428336	2.17932
ENSG00000168826.15	2196.73	1086.97	1683.44	538.836	704.832	675.066	264.692	70.2828	1.64	0.687213	2.66903	2.9386
ENSG00000168824.14	58.736	80.0926	0	105.424	0	91.5344	0	70.2829	NA	-0.192645	NA	0.584958
ENSG00000163132.6	2772.34	1327.25	1736.38	1651.65	740.074	915.344	465.859	679.401	1.90536	0.536053	1.89812	1.28157
ENSG00000152953.12	2114.5	457.672	751.726	234.276	1656.35	903.902	857.604	140.565	0.352302	-0.981853	-0.190104	0.736967
ENSG00000072840.12	2290.7	812.368	1482.28	515.408	5720.88	2643.06	2403.41	901.964	-1.32045	-1.702	-0.697265	-0.807355
ENSG00000109501.13	904.534	514.881	476.446	351.414	1421.41	526.323	465.859	187.421	-0.652076	-0.0317089	0.0324206	0.906891
ENSG00000013288.8	1914.79	320.37	550.56	327.987	1010.26	331.812	328.219	58.5691	0.922464	-0.0506261	0.746243	2.48543
ENSG00000179010.14	3853.08	10698.1	1619.92	6138.04	8176.05	4187.7	3652.76	1511.08	-1.08539	1.35312	-1.17306	2.0222
ENSG00000163993.6	2584.38	1132.74	338.806	210.848	2243.72	2151.06	349.394	1311.95	0.20393	-0.925232	-0.0443941	-2.63743
ENSG00000186222.4	1022.01	13009.3	667.025	7274.27	6883.86	3981.75	2286.94	503.693	-2.75181	1.70807	-1.77761	3.85219
ENSG00000170871.11	2055.76	869.577	698.789	409.983	2396.43	3272.35	1609.33	2424.76	-0.221214	-1.91194	-1.20353	-2.5642
ENSG00000173011.11	4769.36	3581.28	709.375	2459.9	17009.9	24142.2	6913.77	14220.6	-1.83451	-2.75301	-3.28485	-2.53131
ENSG00000125089.16	70.4832	0	0	0	199.702	45.7672	296.456	304.56	-1.5025	NA	NA	NA
ENSG00000170801.9	11.7472	91.5344	476.446	210.849	11.7472	217.394	201.166	210.848	NA	-1.24793	1.24393	2.66e-06
ENSG00000229924.3	0	68.6508	0	0	140.967	183.069	190.578	292.845	NA	-1.41504	NA	NA
ENSG00000231396.2	35.2416	68.6508	42.3508	0	129.219	0	0	0	-1.87447	NA	NA	NA
ENSG00000248920.2	35.2416	0	0	70.2829	93.9776	22.8836	21.1754	0	-1.41504	NA	NA	NA
ENSG00000137449.15	13779.5	3226.59	1694.03	573.976	33127.1	9496.69	5823.24	1698.5	NA	-1.55742	-1.78136	-1.5652
ENSG00000163145.12	35.2416	34.3254	0	11.7138	23.4944	34.3254	95.2893	152.28	NA	-4.2e-08	NA	NA
ENSG00000048342.15	892.787	171.627	391.745	81.9967	505.13	102.976	349.394	0	0.821663	0.736966	0.165059	NA
ENSG00000004468.12	6061.55	1979.43	910.542	351.415	3030.78	3901.65	275.28	374.842	1	-0.979	1.72582	-0.0931077
ENSG00000249581.2	23.4944	45.7672	31.7631	0	35.2416	34.3254	0	0	NA	0.415037	NA	NA
ENSG00000002549.12	2102.75	3077.84	1090.53	573.977	2795.83	7803.31	804.666	890.25	-0.411002	-1.34217	0.438572	-0.633218
ENSG00000118579.12	3206.98	2505.75	1079.94	562.263	2889.81	1578.97	1482.28	468.552	0.150243	0.666262	-0.456859	0.263034
ENSG00000109805.9	6073.3	1510.32	2265.77	187.421	2267.21	1098.41	1450.52	175.707	1.42156	0.459432	0.643434	0.0931084
ENSG00000168228.14	1386.17	514.881	741.139	199.135	4111.52	1899.34	1715.21	1101.1	-1.56857	-1.88319	-1.21057	-2.46712
ENSG00000053900.10	1397.92	434.788	285.868	210.849	5321.48	4210.58	3176.31	3279.87	-1.92855	-3.27563	-3.47393	-3.95936
ENSG00000250317.8	1045.5	240.278	825.84	187.421	892.787	743.717	688.2	374.842	0.227806	-1.63005	0.263034	-1
ENSG00000109689.15	1268.7	800.926	423.508	222.562	1597.62	1704.83	381.157	93.7105	-0.332575	-1.08989	0.152004	1.24793
ENSG00000169851.15	234.944	11.4418	0	0	681.338	194.511	508.21	269.418	-1.53605	NA	NA	NA
ENSG00000169299.13	1456.65	354.696	307.043	0	751.821	377.579	412.921	363.128	0.954196	-0.0901978	-0.427422	NA
ENSG00000109787.12	4240.74	2013.76	1164.65	456.838	9867.64	4908.53	2202.24	773.112	-1.21839	-1.2854	-0.91908	-0.758993
ENSG00000109790.16	4722.37	1910.78	2202.24	1019.1	5016.05	3363.89	2212.83	995.674	-0.0870404	-0.815968	-0.00691949	0.0335527
ENSG00000157796.17	234.944	114.418	95.2893	199.135	293.68	263.161	328.219	550.549	-0.321929	-1.20163	-1.78427	-1.46713
ENSG00000121897.14	2149.74	205.952	518.797	93.7105	1679.85	732.275	1810.5	644.26	0.355828	-1.83008	-1.80314	-2.78136
ENSG00000168421.12	340.669	114.418	0	152.279	387.657	148.743	84.7016	70.2829	-0.186412	-0.378512	NA	1.11547
ENSG00000154277.12	24269.7	3478.31	9211.3	1007.39	25503.1	7162.56	5727.95	1932.78	-0.0715189	-1.04209	0.685387	-0.940059
ENSG00000109133.12	1762.08	709.392	359.982	175.707	1656.35	915.344	592.911	70.2829	0.0892676	-0.367732	-0.719892	1.32193
ENSG00000182308.6	93.9776	274.603	243.517	644.26	70.4832	274.603	21.1754	23.4276	0.415037	0	NA	NA
ENSG00000151806.13	2079.25	961.111	751.727	11.7138	1080.74	892.46	974.068	925.391	0.944044	0.106916	-0.373815	NA
ENSG00000145246.13	1292.19	251.72	942.305	93.7105	340.669	297.487	169.403	152.28	1.92338	-0.241008	2.47573	-0.70044
ENSG00000163293.11	93.9775	11.4418	0	0	234.944	125.86	116.465	117.138	-1.32193	NA	NA	NA
ENSG00000109171.14	1092.49	389.021	201.166	0	3253.97	1373.02	1683.44	819.967	-1.57458	-1.81943	-3.06496	NA
ENSG00000145248.6	293.68	0	84.7016	0	622.602	171.627	677.613	398.269	-1.08406	NA	-3	NA
ENSG00000182223.7	364.163	0	2234.01	1136.24	328.922	171.627	995.243	714.543	0.146841	NA	1.16651	0.669175
ENSG00000109182.11	0	171.627	10.5877	0	0	846.693	95.2893	433.411	NA	-2.30256	NA	NA
ENSG00000109184.14	2361.19	823.81	645.85	163.993	15153.9	12563.1	6447.91	6067.75	-2.6821	-3.93074	-3.31956	-5.20945
ENSG00000163071.10	375.91	228.836	42.3508	93.7105	422.899	572.09	158.815	691.115	-0.169925	-1.32193	-1.90689	-2.88264
ENSG00000128045.6	46.9888	34.3254	52.9385	105.424	0	22.8836	0	105.424	NA	NA	NA	0
ENSG00000128039.10	916.281	80.0926	211.754	0	3629.88	926.786	1291.7	222.562	-1.98606	-3.5325	-2.60881	NA
ENSG00000174799.10	916.281	320.37	614.087	70.2829	1997.02	1178.51	995.243	199.135	-1.12399	-1.87915	-0.696607	-1.5025
ENSG00000128050.8	4757.61	1887.9	1651.68	269.417	4569.66	3730.03	2244.59	1019.1	0.0581519	-0.982406	-0.442518	-1.91938
ENSG00000174780.15	1585.87	858.135	508.21	339.7	2079.25	8604.23	1175.24	3748.42	-0.39079	-3.32577	-1.20945	-3.46395
ENSG00000196503.3	693.085	926.786	307.043	632.545	2701.85	1006.88	1048.18	1347.09	-1.96285	-0.119582	-1.77137	-1.0906
ENSG00000084093.16	998.511	526.323	550.56	245.991	5626.91	7505.82	2329.29	2506.75	-2.49449	-3.83399	-2.08092	-3.34915
ENSG00000187533.13	46.9888	91.5344	42.3508	81.9967	70.4832	11.4418	0	0	-0.584963	NA	NA	NA
ENSG00000132467.3	11124.6	1453.11	4340.96	421.697	1879.55	1292.92	899.954	445.124	2.56529	0.168506	2.27009	-0.0780021
ENSG00000018189.12	1292.19	983.995	836.428	1218.24	13039.4	40378.1	6257.33	28089.7	-3.33498	NA	-2.90323	-4.52718
ENSG00000080493.15	1585.87	217.394	529.385	81.9967	5227.5	4633.93	1577.57	2120.2	-1.72085	-4.41385	-1.57531	-4.69249
ENSG00000163631.16	481.635	286.045	370.569	527.122	0	34.3254	0	0	NA	3.05889	NA	NA
ENSG00000169429.10	528.624	629.299	63.5262	0	11007.1	7105.36	772.903	140.566	-4.38005	-3.49709	-3.60486	NA
ENSG00000163739.4	3935.31	17483.1	222.342	1124.53	38542.5	14862.9	1768.15	667.688	NA	0.234243	-2.99139	0.75207
ENSG00000163738.18	211.45	171.627	222.342	81.9967	35.2416	34.3254	74.1139	0	2.58496	2.32193	1.58496	NA
ENSG00000124882.3	10619.5	5343.32	1842.26	679.401	17691.3	6395.97	6987.88	1792.21	-0.736327	-0.259426	-1.92338	-1.39941
ENSG00000109321.10	14660.5	2723.15	3441	351.415	11547.5	6853.64	4245.67	1511.08	0.344354	-1.3316	-0.303162	-2.10433
ENSG00000169116.11	35.2416	22.8836	31.7631	0	176.208	45.7672	328.219	35.1414	-2.32193	NA	NA	NA
ENSG00000174796.12	1738.59	389.021	412.92	398.27	3947.06	2940.54	4044.5	2799.6	-1.18286	-2.91816	-3.29203	-2.8134
ENSG00000174792.10	82.2304	755.159	0	1019.1	46.9888	194.511	0	281.132	0.807355	1.95693	NA	1.85798
ENSG00000138768.14	3947.06	972.553	4669.18	175.707	3970.55	2242.59	2964.56	550.549	-0.00856237	-1.20532	0.655352	-1.6477
ENSG00000138758.11	1961.78	1075.53	307.043	597.404	1491.89	2986.31	1259.94	878.536	0.395019	-1.47332	-2.03684	-0.556393
ENSG00000138764.14	1315.69	389.021	624.675	0	7353.74	2688.82	2234	1967.92	-2.48266	-2.78905	-1.83845	NA
ENSG00000169288.17	1726.84	537.765	296.456	128.852	1115.98	1418.78	656.438	901.964	0.629817	-1.39961	-1.14684	-2.80736
ENSG00000138772.12	4275.98	1716.27	2541.05	1030.82	3230.48	5434.85	4595.06	1487.65	0.404507	-1.66296	-0.85466	-0.529253
ENSG00000152784.15	458.141	251.72	42.3508	199.135	328.922	102.976	190.579	70.2829	0.478047	1.28951	-2.16993	1.5025
ENSG00000145293.15	1797.32	720.833	836.429	187.421	2055.76	1064.09	656.437	70.2829	-0.193822	-0.561878	0.349587	1.41504
ENSG00000168152.12	1397.92	331.812	465.859	105.424	2302.45	2151.06	2509.29	878.536	-0.719891	-2.69661	-2.42931	-3.0589
ENSG00000138663.8	857.546	640.741	169.403	257.704	904.534	2128.18	1175.24	995.675	-0.0769615	-1.7318	-2.79442	-1.94996
ENSG00000163319.10	2737.1	903.902	751.727	316.273	2267.21	1773.48	1429.34	292.845	0.271729	-0.972344	-0.927067	0.111034
ENSG00000138678.10	8810.39	846.693	529.385	128.852	4405.2	1338.69	1725.79	819.967	1	-0.660911	-1.70487	-2.66985
ENSG00000163624.5	105.725	0	63.5262	175.707	70.4832	0	0	0	0.584963	NA	NA	NA
ENSG00000163629.12	446.394	194.511	222.342	210.849	1715.09	823.81	1461.1	515.407	-1.9419	-2.08246	-2.71621	-1.28951
ENSG00000172493.20	3453.68	1441.67	2085.78	562.263	8046.83	10171.8	7750.2	6594.88	-1.22029	-2.81876	-1.89365	-3.55203
ENSG00000170502.12	1292.19	743.717	497.622	152.28	681.338	892.46	698.788	93.7105	0.923378	-0.263034	-0.489804	0.700441
ENSG00000118785.13	26008.3	2631.61	4891.52	843.394	5004.3	961.111	1619.92	117.138	2.37773	1.45317	1.59436	2.848
ENSG00000118762.7	3253.97	949.669	1143.47	398.27	2596.13	1624.74	709.377	316.273	0.325839	-0.774708	0.688797	0.332577
ENSG00000138642.14	681.338	4302.12	899.954	562.263	317.175	1064.09	518.798	163.993	1.10309	2.01543	0.79468	1.77761
ENSG00000138646.8	340.669	881.019	359.981	11.7138	35.2416	755.159	116.465	187.421	3.27302	0.222392	1.62803	NA
ENSG00000180346.3	6179.02	949.669	7813.72	503.694	3477.17	1395.9	3197.49	1593.08	0.829466	-0.555698	1.28907	-1.6612
ENSG00000163104.17	2925.05	663.624	1334.05	105.424	1973.53	1338.69	1619.92	363.128	0.567685	-1.01238	-0.280109	-1.78428
ENSG00000163110.14	2173.23	446.23	487.034	58.5691	8528.46	4748.35	3684.52	3268.15	-1.97244	-3.41157	-2.91938	-5.80219
ENSG00000138696.10	34701.2	8970.37	12472.3	1956.21	21356.4	7311.31	6987.88	937.105	NA	0.295038	0.835802	1.06178
ENSG00000163114.5	0	0	95.2893	81.9967	0	0	95.2893	0	NA	NA	0	NA
ENSG00000138823.13	610.854	171.627	497.621	0	516.877	217.394	762.315	316.273	0.241008	-0.341037	-0.615338	NA
ENSG00000109320.11	1057.25	938.228	412.92	0	3148.25	8672.88	1196.41	3057.31	-1.57424	-3.2085	-1.53478	NA
ENSG00000145354.9	1926.54	537.765	561.148	222.562	2255.46	3054.96	1238.76	831.681	-0.22741	-2.50611	-1.14244	-1.90182
ENSG00000168769.13	1421.41	652.183	412.92	81.9967	19841	50744.3	24828.2	40939.8	-3.80309	NA	-5.90997	NA
ENSG00000138780.14	3336.2	1407.34	1175.23	609.119	751.821	503.439	1101.12	292.845	2.14975	1.48308	0.0939749	1.05659
ENSG00000168743.12	11.7472	45.7672	0	433.411	11.7472	617.857	127.052	2577.04	NA	-3.75489	NA	-2.57191
ENSG00000164023.14	223.197	114.418	158.815	0	293.68	377.579	127.052	128.852	-0.395928	-1.72247	0.321928	NA
ENSG00000155016.17	399.405	194.511	487.034	105.424	434.646	423.347	497.622	515.407	-0.121991	-1.12199	-0.0310269	-2.28951
ENSG00000138796.16	2384.68	560.648	465.859	70.2829	2161.48	835.251	1027.01	386.556	0.141774	-0.575114	-1.14048	-2.45943
ENSG00000109475.16	7976.35	1132.74	3250.43	187.421	7060.06	2517.2	3218.66	445.125	0.176047	-1.152	0.0141683	-1.24793
ENSG00000109534.16	5685.64	1556.08	2308.12	327.987	4651.89	2311.24	1482.28	316.273	0.289507	-0.570749	0.638901	0.0524679
ENSG00000180245.4	1691.6	1464.55	688.2	538.835	1045.5	114.418	211.754	152.28	0.694191	3.67807	1.70044	1.82312
ENSG00000183423.11	58.736	80.0926	0	0	35.2416	160.185	0	105.424	0.736966	-1	NA	NA
ENSG00000138660.11	1245.2	228.836	550.56	35.1414	1162.97	526.323	624.674	421.696	0.098564	-1.20163	-0.182203	-3.58496
ENSG00000174720.15	7800.14	2093.85	3409.24	1581.36	2631.37	1933.66	1365.81	140.566	1.56768	0.11482	1.31969	3.49185
ENSG00000145388.14	1256.95	205.952	476.447	46.8553	1045.5	572.09	169.403	480.266	0.265734	-1.47393	1.49185	-3.35755
ENSG00000145390.11	10008.6	1601.85	2191.65	257.704	8481.48	2631.61	1355.23	257.704	0.238854	-0.716207	0.693487	-1.11e-06
ENSG00000123737.12	4581.4	1189.95	2117.54	878.535	1080.74	663.624	487.033	0	2.08377	0.842459	2.1203	NA
ENSG00000138688.15	1574.12	1018.32	868.191	81.9966	904.534	446.23	677.613	234.276	0.799303	1.19033	0.357553	-1.51457
ENSG00000181004.9	740.074	183.069	561.148	117.138	187.955	171.627	148.228	445.125	1.97728	0.0931094	1.92057	-1.926
ENSG00000145375.7	1491.89	594.974	931.718	0	881.04	446.23	508.21	46.8553	0.759866	0.415038	0.874469	NA
ENSG00000164056.10	3911.82	572.09	434.096	81.9967	7283.26	2940.54	1577.57	1628.22	-0.896746	-2.36177	-1.86162	-4.31159
ENSG00000164066.12	35.2416	45.7672	0	117.138	105.725	0	137.64	0	-1.58496	NA	NA	NA
ENSG00000151475.5	23.4944	91.5344	158.815	632.546	411.152	526.323	275.28	632.546	NA	-2.52356	-0.793549	2.08e-07
ENSG00000164070.11	1174.72	766.601	127.052	0	5204.01	11476.1	1736.38	3748.42	-2.14731	-3.90402	-3.77259	NA
ENSG00000164074.14	1115.98	389.021	476.447	187.421	458.141	377.579	158.816	70.2829	1.28445	0.0430687	1.58496	1.41503
ENSG00000077684.15	10995.4	2643.06	8544.27	1885.92	17714.8	10595.1	10270.1	4521.53	-0.688056	-2.00312	-0.265417	-1.26154
ENSG00000151470.12	540.371	617.857	127.052	140.566	46.9888	205.952	222.341	0	3.52356	1.58496	-0.807354	NA
ENSG00000138650.8	258.438	45.7672	105.877	281.131	763.568	263.161	264.692	0	-1.56294	-2.52356	-1.32193	NA
ENSG00000151014.5	2972.04	3661.38	995.243	749.684	1973.53	1212.83	561.148	445.125	0.590676	1.59401	0.826668	0.752074
ENSG00000172007.5	481.635	137.302	137.64	210.849	1762.08	4325	1069.36	5915.47	-1.87127	-4.97728	-2.95777	-4.81021
ENSG00000085871.8	1468.4	366.138	889.367	140.566	1538.88	560.648	1492.87	269.418	-0.0676384	-0.61471	-0.747235	-0.938597
ENSG00000153130.17	70.4832	45.7672	307.043	105.424	11.7472	45.7672	84.7016	0	NA	0	1.85798	NA
ENSG00000179387.9	1597.62	606.415	571.736	257.704	1256.95	411.905	624.674	58.5691	0.345995	0.557994	-0.127755	2.1375
ENSG00000109445.10	716.579	434.788	42.3508	58.5691	975.018	915.344	539.973	573.977	-0.444302	-1.074	-3.67243	-3.29278
ENSG00000164136.16	1069	251.72	201.166	81.9967	1679.85	640.741	264.692	503.694	-0.652076	-1.34792	-0.395929	-2.61891
ENSG00000170185.9	1115.98	446.23	285.868	105.424	2067.51	1681.94	709.376	269.418	-0.889576	-1.91427	-1.3112	-1.35364
ENSG00000153147.5	963.27	812.368	487.034	152.28	3665.13	3203.7	2075.19	2049.92	-1.92785	-1.97954	-2.09115	-3.75077
ENSG00000164161.9	82.2304	22.8836	0	0	105.725	0	592.911	117.138	-0.36257	NA	NA	NA
ENSG00000164163.10	7988.09	2963.43	2943.38	421.697	4252.48	3100.73	2721.04	819.967	0.909545	-0.0653404	0.113316	-0.95936
ENSG00000170365.9	1162.97	400.463	825.84	210.848	6872.11	5251.79	2911.62	2776.17	-2.56294	-3.71307	-1.81789	-3.71882
ENSG00000151611.13	1292.19	617.857	571.736	409.983	9468.24	13375.5	5833.82	7883.4	-2.87328	-4.43617	-3.35102	-4.26518
ENSG00000250673.2	58.736	160.185	0	117.138	0	22.8836	0	46.8553	NA	NA	NA	1.32192
ENSG00000164168.7	1656.36	217.394	719.963	93.7105	728.326	400.463	423.508	210.849	1.18536	-0.881355	0.765535	-1.16993
ENSG00000164144.15	1762.08	491.997	296.456	409.984	399.405	629.299	137.64	257.703	2.14136	-0.355095	1.10692	0.669855
ENSG00000137460.8	211.45	57.209	0	0	963.27	663.624	328.219	163.993	-2.18763	-3.53605	NA	NA
ENSG00000109654.14	458.141	80.0926	942.305	269.418	7518.2	5331.88	4626.83	3572.71	-4.03652	-6.05683	-2.29576	-3.7291
ENSG00000121211.7	1574.12	423.347	179.991	23.4276	4029.29	1178.51	1344.64	257.704	-1.35598	-1.47705	-2.90122	NA
ENSG00000121210.15	1386.17	125.86	550.56	105.424	986.764	1762.04	232.929	1065.96	0.490326	-3.80735	1.24101	-3.33787
ENSG00000137462.6	35.2416	68.6508	0	0	0	57.209	0	0	NA	0.263034	NA	NA
ENSG00000171564.11	552.118	91.5344	328.219	0	164.461	0	137.64	0	1.74723	NA	1.25376	NA
ENSG00000151790.8	1174.72	205.952	677.613	81.9967	1339.18	583.532	889.367	163.993	-0.189034	-1.5025	-0.392318	-1
ENSG00000109738.10	928.029	114.418	338.806	81.9967	187.955	148.743	74.1139	93.7105	2.30378	-0.378512	2.19265	-0.192645
ENSG00000120251.18	23.4944	0	95.2893	46.8553	0	11.4418	74.1139	70.2829	NA	NA	0.36257	-0.584961
ENSG00000052795.12	422.899	194.511	0	117.138	328.922	331.812	74.1139	46.8552	0.36257	-0.770518	NA	1.32193
ENSG00000198498.9	2678.36	640.741	804.665	58.5691	1033.75	961.111	995.244	351.414	1.37346	-0.584962	-0.306662	-2.58496
ENSG00000250486.3	4064.53	526.323	2170.48	726.256	1409.66	640.741	783.489	480.266	1.52774	-0.283793	1.47003	0.596644
ENSG00000176979.12	223.197	183.069	42.3508	152.28	35.2416	137.302	0	257.704	2.66297	0.415037	NA	-0.758992
ENSG00000052802.12	2466.91	2860.45	921.13	667.688	4182	6498.94	1746.97	913.678	-0.761487	-1.18396	-0.923378	-0.452512
ENSG00000038295.7	1115.98	743.717	63.5262	199.135	10584.2	14656.9	518.797	808.254	-3.24553	-4.30069	-3.02975	-2.02106
ENSG00000109511.11	2372.93	102.976	95.2893	0	422.899	137.302	0	0	2.48829	-0.415037	NA	NA
ENSG00000109572.13	46.9888	0	0	0	46.9888	91.5344	0	0	0	NA	NA	NA
ENSG00000174473.15	0	22.8836	0	35.1414	775.315	789.484	0	35.1414	NA	NA	NA	0
ENSG00000164105.3	916.281	251.72	264.692	0	20616.3	19210.8	13912.3	26414.7	-4.49185	-6.25395	-5.71589	NA
ENSG00000164118.12	693.085	183.069	254.105	0	1022.01	869.577	1736.38	1007.39	-0.560301	-2.24793	-2.77259	NA
ENSG00000129128.12	2161.48	1041.2	423.508	0	2020.52	2322.69	794.078	573.977	0.0972975	-1.15754	-0.906892	NA
ENSG00000109674.3	13814.7	1144.18	8184.29	480.266	9644.45	2196.83	7644.32	691.114	0.518434	-0.941107	0.0984695	-0.52509
ENSG00000151718.15	1362.67	1006.88	719.963	655.973	716.579	778.042	963.481	245.99	0.927243	0.371968	-0.420333	1.41504
ENSG00000168564.5	8822.14	1945.11	4139.8	808.253	1303.94	949.669	878.779	210.849	2.75825	1.03435	2.23599	1.9386
ENSG00000168556.6	2643.12	1144.18	899.954	573.977	4275.98	6098.48	2519.87	3818.7	-0.694013	-2.41414	-1.48543	-2.73402
ENSG00000164306.10	1209.96	686.508	84.7016	327.987	1773.83	995.437	1810.5	808.253	-0.551904	-0.536053	-4.41785	-1.30117
ENSG00000187821.8	0	22.8836	0	58.5691	11.7472	45.7672	127.052	81.9967	NA	NA	NA	-0.485426
ENSG00000151729.10	4898.58	457.672	2234	70.2829	1139.48	320.37	275.28	0	2.10399	0.514573	3.02066	NA
ENSG00000109762.15	9820.66	13501.3	6140.87	10202.7	3289.21	423.347	2117.54	199.135	1.57808	4.99512	1.53605	5.67907
ENSG00000186352.8	1115.98	205.952	529.385	152.28	775.315	732.275	592.911	960.533	0.525462	-1.83008	-0.163499	-2.65711
ENSG00000205129.8	176.208	183.069	158.815	58.5691	35.2416	274.603	0	46.8553	2.32193	-0.584963	NA	0.321927
ENSG00000164342.12	187.955	102.976	0	0	140.966	11.4418	0	11.7138	0.415039	NA	NA	NA
ENSG00000088926.13	23.4944	57.209	169.404	257.704	0	91.5344	0	70.2829	NA	-0.678072	NA	1.87447
ENSG00000179059.9	82.2304	34.3254	10.5877	58.5691	0	57.209	84.7016	81.9967	NA	-0.736966	NA	-0.485426
ENSG00000184108.7	11.7472	0	84.7016	46.8553	129.219	274.603	84.7016	222.562	NA	NA	0	-2.24793
ENSG00000109536.11	399.405	274.603	0	0	669.59	594.974	317.631	152.28	-0.745427	-1.11548	NA	NA
ENSG00000260596.5	352.416	446.23	1609.33	1206.52	140.966	308.929	232.929	163.993	1.32193	0.530515	2.7885	2.87915
ENSG00000153404.14	129.219	34.3254	105.877	152.279	211.45	0	84.7016	58.5691	-0.710493	NA	0.321928	1.37851
ENSG00000185028.3	70.4832	377.58	105.877	433.411	0	22.8836	10.5877	117.138	NA	NA	NA	1.88753
ENSG00000073578.16	6061.55	2757.47	825.84	925.391	4722.37	8947.48	910.543	2787.89	0.360176	-1.69813	-0.140864	-1.59104
ENSG00000180104.15	3712.11	3020.64	1789.32	1393.94	3042.52	2425.66	582.323	890.249	0.286973	0.316474	1.61952	0.646892
ENSG00000112877.7	3712.11	1155.62	465.859	550.549	3148.25	1407.34	995.244	550.55	0.237692	-0.284303	-1.09516	-2.58e-06
ENSG00000071539.13	1879.55	389.021	952.893	386.556	15952.7	5606.48	8300.76	1850.78	-3.08534	-3.84918	-3.12286	-2.25938
ENSG00000145506.13	2584.38	663.624	1884.61	175.707	939.776	446.23	338.807	222.562	1.45943	0.572579	2.47573	-0.341037
ENSG00000164363.9	0	114.418	116.465	11.7138	0	0	42.3508	152.28	NA	NA	1.45943	NA
ENSG00000145494.11	12698.7	3443.98	2879.85	480.266	2760.59	1373.02	889.367	187.421	2.20163	1.32673	1.69515	1.35755
ENSG00000186493.11	5544.68	4405.09	1249.35	1171.38	1538.88	686.508	211.754	0	1.84922	2.68182	2.56072	NA
ENSG00000170549.3	105.725	57.209	127.052	433.411	0	0	254.105	363.128	NA	NA	-1	0.255258
ENSG00000145536.15	5826.61	8043.58	1926.96	1499.37	117.472	45.7672	0	0	5.63227	7.45738	NA	NA
ENSG00000164151.11	6895.6	3935.98	1990.49	948.82	1280.44	2379.89	719.964	421.697	2.42903	0.725825	1.46713	1.16993
ENSG00000215218.3	140.966	80.0926	211.754	23.4276	164.461	0	74.1139	0	-0.222392	NA	1.51457	NA
ENSG00000145545.11	2196.73	972.553	889.367	316.273	1797.32	1270.04	974.069	327.987	0.289507	-0.385025	-0.131246	-0.0524664
ENSG00000112941.13	14907.2	4530.95	2826.92	1347.09	19218.4	12048.2	9931.26	6091.19	-0.366482	-1.41093	-1.81275	-2.17688
ENSG00000078295.16	129.219	68.6508	74.1139	140.566	46.9888	0	74.1139	0	1.45943	NA	0	NA
ENSG00000124275.14	70.4832	34.3254	328.219	0	0	0	105.877	0	NA	NA	1.63227	NA
ENSG00000150753.11	11958.6	4828.44	3123.37	691.115	15823.5	10904	6754.95	2413.05	-0.404012	-1.17523	-1.11284	-1.80386
ENSG00000145495.15	5955.83	2036.64	1609.33	421.697	2466.91	1567.53	688.2	363.128	1.2716	0.377701	1.22556	0.215727
ENSG00000145491.11	317.174	549.206	571.736	1311.95	117.472	171.627	444.683	281.132	1.43296	1.67807	0.36257	2.22239
ENSG00000164236.11	1339.18	1041.2	1736.38	327.987	5251	5675.13	6776.13	1511.08	-1.97124	-2.4464	-1.96438	-2.20387
ENSG00000038382.18	5415.46	2059.52	3006.91	808.253	6766.38	5034.39	3102.2	1815.64	-0.321302	-1.28951	-0.0450088	-1.1676
ENSG00000145569.5	117.472	160.185	137.64	222.562	117.472	148.743	243.517	70.2829	-1.22e-06	0.106915	-0.823123	1.66296
ENSG00000154124.4	939.776	652.183	296.456	93.7105	1468.4	1212.83	539.972	175.707	-0.643856	-0.89503	-0.865069	-0.906891
ENSG00000284552.1	11.7472	80.0926	21.1754	281.132	0	11.4418	0	93.7105	NA	NA	NA	1.58496
ENSG00000284373.1	129.219	354.696	158.815	808.253	0	11.4418	0	140.566	NA	NA	NA	2.52356
ENSG00000284234.1	0	114.418	0	0	0	102.976	0	58.5691	NA	0.152003	NA	NA
ENSG00000249156.2	35.2416	80.0926	10.5877	81.9967	0	57.209	0	0	NA	0.485427	NA	NA
ENSG00000283776.1	58.736	68.6508	116.465	0	0	34.3254	592.912	386.556	NA	1	-2.34792	NA
ENSG00000082213.17	2572.64	938.228	984.656	304.56	3465.42	3226.59	2011.66	491.98	-0.429784	-1.782	-1.0307	-0.691875
ENSG00000113387.11	481.635	263.161	434.096	117.138	293.68	194.511	444.684	81.9967	0.713696	0.436098	-0.0347641	0.514571
ENSG00000113389.15	11.7472	274.603	42.3508	304.559	11.7472	423.347	0	363.128	NA	-0.624491	NA	-0.253756
ENSG00000113407.13	8892.63	4714.02	2149.3	1452.51	3582.89	4393.65	1895.2	1030.82	1.31148	0.101538	0.18152	0.494765
ENSG00000182631.6	11.7472	0	63.5262	0	82.2304	0	487.035	491.98	NA	NA	-2.9386	NA
ENSG00000039560.13	3054.27	1212.83	2742.21	1030.82	5415.46	2437.1	4584.47	866.822	-0.826255	-1.00679	-0.741415	0.249979
ENSG00000113460.12	4851.59	2013.76	539.973	702.828	3430.18	3135.05	2286.94	4861.23	0.500173	-0.638601	-2.08246	-2.79008
ENSG00000168724.14	751.821	594.974	307.043	0	1350.93	1075.53	772.902	855.108	-0.84549	-0.854149	-1.33184	NA
ENSG00000152582.13	857.546	320.37	402.333	339.701	740.073	526.323	391.745	398.269	0.212545	-0.716208	0.0384731	-0.22948
ENSG00000079215.13	4546.16	903.902	0	0	1092.49	308.929	0	70.2829	2.05703	1.54889	NA	NA
ENSG00000082068.8	1644.61	423.347	201.166	93.7105	857.545	457.672	116.465	199.135	0.939459	-0.112473	0.788496	-1.08746
ENSG00000145623.12	14942.4	3672.82	2773.98	491.98	9045.34	6304.43	2773.98	925.391	0.724169	-0.779479	7.74e-07	-0.911463
ENSG00000171522.5	528.624	183.069	63.5262	93.7105	751.821	377.579	370.57	222.562	-0.508147	-1.04439	-2.54432	-1.24792
ENSG00000132357.13	1468.4	251.72	370.569	0	998.511	343.254	497.621	128.852	0.556394	-0.447459	-0.425305	NA
ENSG00000112936.18	23.4944	68.6508	31.7631	0	11.7472	80.0926	0	0	NA	-0.222392	NA	NA
ENSG00000205765.8	869.293	617.857	412.92	199.135	1950.03	1899.34	2170.48	1054.24	-1.16559	-1.62015	-2.39408	-2.40439
ENSG00000151876.12	4076.28	389.021	3017.49	304.559	1327.43	560.648	1334.05	234.276	1.61861	-0.527246	1.17754	0.378511
ENSG00000172262.11	3477.17	1739.15	1778.73	550.549	52040	72197.7	30259.6	31721	NA	NA	-4.08847	-5.84842
ENSG00000112992.16	1762.08	961.112	1016.42	819.967	1022.01	320.37	1429.34	409.983	0.785875	1.58496	-0.491853	1
ENSG00000112996.10	7212.78	2265.48	1662.27	597.405	881.04	915.344	635.262	773.111	3.03328	1.30743	1.38773	-0.371968
ENSG00000151883.17	375.91	640.741	211.754	117.138	1104.24	2780.36	624.674	515.408	-1.55459	-2.11746	-1.56072	-2.1375
ENSG00000164171.10	2913.3	1865.01	4160.97	913.676	3148.25	2894.78	1725.8	1487.65	-0.111893	-0.634266	1.26966	-0.703283
ENSG00000134363.11	1550.63	572.09	497.622	0	1574.12	1109.85	539.973	948.819	-0.0216948	-0.956057	-0.117837	NA
ENSG00000164258.11	1409.66	983.995	381.157	316.273	928.029	697.95	455.271	269.417	0.603109	0.495527	-0.25634	0.231328
ENSG00000169271.2	411.152	114.418	592.912	187.421	93.9776	68.6508	148.228	152.28	2.12928	0.736966	2	0.299557
ENSG00000178996.13	751.821	217.394	603.499	0	3900.07	823.81	1196.41	468.553	-2.37504	-1.922	-0.987289	NA
ENSG00000164294.13	8622.44	1762.04	5124.45	1101.1	3300.96	2951.98	2477.52	1429.08	1.38521	-0.744441	1.0485	-0.376148
ENSG00000039123.15	1562.38	514.881	31.7631	70.2829	2901.56	2974.87	2170.48	679.4	-0.893085	-2.53052	NA	-3.27302
ENSG00000164509.13	117.472	34.3254	127.052	187.421	35.2416	11.4418	74.1139	0	1.73697	NA	0.777608	NA
ENSG00000095015.5	4146.76	881.019	201.166	480.267	7494.71	3878.77	1016.42	1241.66	-0.853888	-2.13835	-2.33703	-1.37037
ENSG00000155542.11	728.326	286.045	190.579	128.852	12757.4	12872	15976.8	8023.96	-4.13061	-5.49185	-6.38945	-5.96053
ENSG00000062194.15	1221.71	1338.69	391.745	234.276	2032.26	3054.96	1281.11	1370.52	-0.734188	-1.19033	-1.70941	-2.54844
ENSG00000175857.8	82.2304	45.7672	95.2893	0	0	0	74.1139	0	NA	NA	0.36257	NA
ENSG00000164182.10	728.326	389.021	402.333	0	634.349	629.299	317.631	46.8553	0.199309	-0.693897	0.341037	NA
ENSG00000164197.11	46.9888	0	74.1139	0	105.725	0	0	0	-1.16992	NA	NA	NA
ENSG00000153015.15	469.888	91.5344	52.9385	35.1414	634.349	549.206	317.631	93.7105	-0.43296	-2.58496	-2.58496	-1.41504
ENSG00000113593.11	4463.93	1521.76	2392.82	140.566	1374.42	995.436	667.025	93.7105	1.69949	0.61234	1.8429	0.584963
ENSG00000112851.14	2114.5	903.902	698.788	128.852	5380.21	3707.14	3398.65	1358.8	-1.34735	-2.03607	-2.28203	-3.39855
ENSG00000153914.15	67898.8	79657.8	30376.1	36102	70.4832	1750.6	709.376	3315.01	NA	NA	5.42024	NA
ENSG00000145675.14	1867.8	606.415	1058.77	538.836	3688.62	2219.71	1863.44	1557.94	-0.981738	-1.87199	-0.815576	-1.53172
ENSG00000145740.18	11324.3	5148.81	4235.09	3127.59	2055.76	1544.64	381.157	480.266	2.46168	1.73696	3.47393	2.70315
ENSG00000134057.14	18266.9	5309	6754.95	433.412	13321.3	7997.82	6532.61	1780.5	0.455493	-0.591167	0.0482863	-2.03847
ENSG00000153044.9	3265.72	2128.17	1101.12	433.411	2666.61	4942.86	1979.9	2436.47	0.292393	-1.21573	-0.846455	-2.49099
ENSG00000134056.11	5673.89	10686.6	3144.55	4954.94	2713.6	14656.9	1132.88	4580.1	1.06413	-0.455776	1.47285	0.113489
ENSG00000134058.11	2032.26	858.135	1259.94	562.263	1409.66	1487.43	539.972	421.697	0.527737	-0.793549	1.22239	0.415038
ENSG00000152942.18	1127.73	308.929	434.096	81.9967	1574.12	1441.67	1291.7	761.397	-0.481126	-2.22239	-1.57319	-3.21501
ENSG00000152939.14	1562.38	469.114	1090.53	0	2114.49	1201.39	741.139	316.273	-0.43657	-1.35669	0.557218	NA
ENSG00000197822.10	481.635	469.114	243.517	304.559	4698.88	9199.2	2689.28	4826.09	-3.2863	-4.2935	-3.46512	-3.98606
ENSG00000183474.15	1785.57	423.347	656.438	70.2829	5344.97	1819.25	1842.26	995.673	-1.58179	-2.10343	-1.48875	-3.82443
ENSG00000205572.9	152.714	68.6508	0	11.7138	3700.37	2643.06	1079.95	2413.05	-4.59877	-5.26679	NA	NA
ENSG00000205571.13	7388.98	5823.88	4552.71	3104.16	46.9888	102.976	0	23.4276	7.29692	5.8216	NA	NA
ENSG00000172058.15	2972.04	400.463	1027.01	550.549	58.736	22.8836	0	46.8553	5.66106	NA	NA	3.55459
ENSG00000145734.18	1127.73	125.86	592.911	46.8553	1444.91	961.111	529.385	316.273	-0.357552	-2.93289	0.163499	-2.75488
ENSG00000131844.15	2032.27	389.021	1037.59	23.4276	7753.15	3672.82	4213.91	2787.89	-1.93169	-3.23897	-2.02192	NA
ENSG00000164326.4	82.2304	171.627	52.9385	163.993	0	366.138	10.5877	152.28	NA	-1.09311	NA	0.106914
ENSG00000049883.14	4322.97	1544.64	1556.39	1159.67	3019.03	1956.55	1778.73	468.553	0.517937	-0.341038	-0.192645	1.30743
ENSG00000157111.12	834.051	274.603	1365.81	163.994	129.219	80.0926	561.148	0	2.69032	1.77761	1.28331	NA
ENSG00000164325.7	23.4944	148.743	0	573.977	0	400.463	0	257.704	NA	-1.42884	NA	1.15528
ENSG00000145741.15	5204.01	3386.77	2244.59	1065.96	2901.56	1830.69	2975.14	644.26	0.842796	0.887525	-0.406505	0.726435
ENSG00000164338.9	2983.79	1922.22	1355.23	573.977	2255.46	3020.64	1101.12	1534.51	0.403722	-0.652077	0.299559	-1.41871
ENSG00000214944.9	4322.97	2093.85	1916.37	913.677	6214.26	4233.47	3324.54	2167.06	-0.523561	-1.01568	-0.794774	-1.24598
ENSG00000049860.13	129.219	148.743	74.1139	46.8553	16081.9	16464.8	12726.4	6524.59	-6.95947	-6.79041	-7.42387	-7.12153
ENSG00000113161.15	3500.66	2437.1	889.368	386.556	8892.63	11567.7	4393.9	3631.28	-1.34498	-2.24686	-2.30465	-3.23173
ENSG00000122008.15	787.062	617.857	201.166	0	1961.78	1739.15	603.499	913.677	-1.31762	-1.49304	-1.58496	NA
ENSG00000189045.13	4334.71	503.439	1958.72	175.707	2173.23	434.788	582.323	222.562	0.996095	0.211504	1.75002	-0.341038
ENSG00000181104.6	2184.98	400.463	2064.6	468.553	4781.11	1098.41	2403.41	363.128	-1.12973	-1.45568	-0.219218	0.367732
ENSG00000164251.4	8399.25	2036.64	1619.92	468.552	25538.4	10560.8	6426.73	2108.48	-1.60434	-2.37445	-1.98817	-2.16992
ENSG00000171643.13	23.4944	1887.9	31.7631	1909.35	23.4944	2780.36	0	1452.51	NA	-0.55849	NA	0.394531
ENSG00000145708.10	0	0	0	81.9967	35.2416	720.833	264.692	1019.1	NA	NA	NA	-3.63559
ENSG00000164252.12	9033.59	2196.83	6109.11	491.98	21039.2	41808.3	20783.7	31053.3	-1.21971	NA	-1.76642	-5.98
ENSG00000085365.17	740.074	297.487	296.456	140.565	1867.8	1613.29	751.727	386.556	-1.3356	-2.43911	-1.34239	-1.45944
ENSG00000152409.8	704.832	228.836	539.973	70.2829	10302.3	995.437	5082.1	843.395	-3.86954	-2.12102	-3.23446	-3.58496
ENSG00000164329.13	3606.39	1899.34	688.201	234.277	1914.79	1910.78	2032.84	480.266	0.913367	-0.0086647	-1.56259	-1.03562
ENSG00000164309.14	1280.44	251.72	614.086	409.983	1926.54	331.812	1492.87	269.417	-0.589368	-0.398549	-1.28157	0.605721
ENSG00000164299.6	0	80.0926	95.2893	163.993	0	91.5344	0	0	NA	-0.192645	NA	NA
ENSG00000039319.16	1715.09	411.905	285.868	199.135	728.326	606.415	359.982	105.424	1.23563	-0.557995	-0.332576	0.91754
ENSG00000113318.9	1867.8	514.881	878.78	128.852	3406.69	2883.33	2064.6	1311.95	-0.867025	-2.48543	-1.23229	-3.34792
ENSG00000113319.12	352.416	263.161	21.1754	11.7138	716.579	1041.2	0	93.7105	-1.02385	-1.98423	NA	NA
ENSG00000131730.15	164.461	183.069	127.052	0	152.714	0	105.877	0	0.106915	NA	0.263034	NA
ENSG00000131732.11	6848.61	1018.32	3303.36	1265.09	2831.07	1693.39	984.656	913.678	1.27446	-0.73372	1.74624	0.469485
ENSG00000205464.11	998.512	640.741	603.499	339.701	2995.54	972.553	1058.77	257.704	-1.58496	-0.602036	-0.810968	0.398551
ENSG00000038427.15	4828.1	2883.33	1185.82	667.687	10455	6784.99	603.499	913.677	-1.11467	-1.23461	0.974465	-0.452512
ENSG00000145715.14	2384.68	652.183	2032.84	901.964	5004.3	2688.82	3250.42	1499.37	-1.06937	-2.04363	-0.677135	-0.733212
ENSG00000113356.11	3911.82	903.902	1228.17	351.415	2631.37	5480.62	1164.65	2846.46	0.572024	-2.6001	0.0766201	-3.01792
ENSG00000164199.16	281.933	217.394	254.105	187.421	364.163	228.836	264.692	468.552	-0.369234	-0.0740006	-0.0588937	-1.32193
ENSG00000175745.11	2525.65	915.344	285.868	58.5691	10020.4	6498.95	4118.61	3771.85	-1.98821	-2.82782	-3.84874	-6.00899
ENSG00000133302.12	2831.07	663.624	1386.99	0	2091	881.019	317.631	281.132	0.437156	-0.408806	2.12653	NA
ENSG00000164291.16	2466.91	297.487	1355.23	187.421	751.821	263.161	127.052	210.848	1.71424	0.176878	3.41504	-0.169923
ENSG00000178015.4	35.2416	549.206	0	210.849	58.736	228.836	95.2893	175.707	-0.736966	1.26303	NA	0.263033
ENSG00000175449.13	575.613	68.6508	370.569	0	834.05	903.902	423.508	304.559	-0.535036	-3.71882	-0.192645	NA
ENSG00000164308.16	2701.86	2185.38	910.542	1757.07	399.405	1075.53	201.166	585.69	2.75803	1.02284	2.17834	1.58496
ENSG00000174136.11	45167.9	43215.7	21334.2	23755.6	681.338	1693.39	201.166	386.555	NA	NA	6.72864	5.94145
ENSG00000174132.8	1374.42	560.648	529.385	58.5691	587.36	251.72	264.692	81.9967	1.22651	1.15528	1	-0.485426
ENSG00000145730.20	1715.09	629.299	232.929	222.563	7870.62	7723.21	3536.29	4099.83	-2.19819	-3.61738	-3.92427	-4.20328
ENSG00000145725.19	1879.55	503.439	561.148	550.549	822.304	1098.41	307.043	269.418	1.19264	-1.12553	0.869941	1.03102
ENSG00000181751.9	1997.02	228.836	878.78	117.138	8387.5	4633.93	2636.34	1288.52	-2.07039	-4.33985	-1.58496	-3.45943
ENSG00000112893.9	1903.05	194.511	667.025	117.138	9691.43	1750.6	5166.8	679.401	-2.3484	-3.16992	-2.95346	-2.53606
ENSG00000164209.16	2008.77	709.392	359.981	175.707	5368.47	7425.73	4531.54	2846.46	-1.4182	-3.38788	-3.65401	-4.01792
ENSG00000134987.11	1891.3	835.251	931.717	409.984	3066.02	4427.97	2001.08	2249.05	-0.696989	-2.40636	-1.10281	-2.45568
ENSG00000172795.15	1773.83	652.183	497.622	93.7105	1350.93	2093.85	899.955	667.687	0.392915	-1.68281	-0.854802	-2.83289
ENSG00000047188.15	1691.6	469.114	561.148	222.562	2513.9	1636.18	1069.36	503.694	-0.571542	-1.80232	-0.930292	-1.17834
ENSG00000177879.15	1303.94	423.347	296.456	163.993	751.821	686.508	825.841	339.7	0.794415	-0.697437	-1.47805	-1.05063
ENSG00000145781.8	1867.8	457.672	476.446	281.131	1903.05	1167.06	1270.52	409.983	-0.0269673	-1.3505	-1.41504	-0.544321
ENSG00000145779.7	8728.17	2162.5	5367.97	1405.66	1891.3	1201.39	1577.57	866.822	2.2063	0.847997	1.76667	0.697436
ENSG00000151304.5	1033.75	526.323	105.877	468.553	4170.25	2700.27	1768.15	538.835	-2.01224	-2.35908	-4.06178	-0.201632
ENSG00000064692.18	11.7472	114.418	52.9385	327.987	23.4944	903.902	0	1265.09	NA	-2.98185	NA	-1.94753
ENSG00000205302.6	2314.2	1189.95	487.034	714.543	1092.49	1041.2	635.262	163.993	1.08289	0.192645	-0.383328	2.12338
ENSG00000064652.10	3371.45	1006.88	1588.16	620.832	1339.18	1338.69	931.718	1522.8	1.33202	-0.410933	0.769387	-1.29445
ENSG00000061455.10	140.966	366.138	963.481	644.26	223.197	972.553	10.5877	1288.52	-0.662965	-1.40939	NA	-1
ENSG00000151292.17	1209.96	469.114	455.271	163.993	669.59	778.042	317.631	81.9967	0.85361	-0.729911	0.519374	1
ENSG00000164902.13	2842.82	869.577	1037.59	210.849	2079.25	1979.43	730.552	831.681	0.451258	-1.1867	0.506185	-1.97982
ENSG00000196900.4	82.2304	2196.83	74.1139	3502.43	270.186	297.487	84.7016	409.984	-1.71621	2.88452	-0.192645	3.09472
ENSG00000113368.11	4346.46	1121.3	1831.67	245.99	31729.2	11293.1	10608.9	2506.76	-2.8679	-3.3322	-2.53404	-3.34915
ENSG00000164244.20	1339.18	411.905	508.21	128.852	1926.54	1201.39	762.315	281.131	-0.524661	-1.54432	-0.584963	-1.12553
ENSG00000186687.15	1350.93	320.37	529.385	128.852	693.085	709.392	645.849	269.418	0.962847	-1.14684	-0.28688	-1.06413
ENSG00000164400.5	223.197	5629.37	10.5877	538.835	434.646	1270.04	74.1139	46.8553	-0.961526	2.1481	NA	3.52356
ENSG00000197208.5	798.809	1224.27	455.271	796.54	3218.73	5835.32	2117.54	2776.17	-2.01057	-2.25289	-2.21759	-1.80128
ENSG00000197375.12	7823.63	4942.86	4489.19	2061.63	2408.17	2070.97	1482.28	925.392	1.6999	1.25504	1.59864	1.15565
ENSG00000169194.9	70.4832	2826.12	127.052	2167.05	140.966	3329.56	84.7016	7075.14	-1	-0.236508	0.584963	-1.70702
ENSG00000113520.10	0	263.161	0	0	35.2416	526.323	52.9385	93.7105	NA	-1	NA	NA
ENSG00000205089.7	46.9888	22.8836	296.456	58.5691	11.7472	11.4418	201.166	0	NA	NA	0.559427	NA
ENSG00000198944.5	46.9888	11.4418	42.3508	58.5691	70.4832	11.4418	148.228	105.424	-0.584963	NA	-1.80735	-0.847996
ENSG00000164405.10	29685.2	10194.6	10471.2	5048.65	6778.13	3398.22	2011.66	995.673	2.13078	1.58496	2.37997	2.34215
ENSG00000164406.7	2361.19	3466.86	1164.65	1921.06	5192.26	4691.14	1757.56	2787.89	-1.13685	-0.436307	-0.593679	-0.537267
ENSG00000081059.19	775.315	366.138	794.077	81.9967	575.613	205.952	402.333	105.424	0.429684	0.830077	0.98089	-0.36257
ENSG00000119048.7	2055.76	949.669	1429.34	316.273	10490.2	11899.5	4213.91	3397.01	-2.3513	-3.64733	-1.55981	-3.42502
ENSG00000043143.20	13145.1	7276.99	3949.21	2413.04	22871.8	26556.4	12525.2	15239.7	-0.799043	-1.86765	-1.6652	-2.65891
ENSG00000164615.4	1903.05	537.765	762.314	117.138	634.349	1258.6	201.166	433.411	1.58496	-1.22677	1.922	-1.88753
ENSG00000113621.14	2384.68	2265.48	1207	2389.62	7776.65	16155.8	4955.05	13822.3	-1.70535	-2.83417	-2.03748	-2.53215
ENSG00000120708.16	23259.4	3375.33	38401.6	4369.25	19265.4	4485.19	38316.9	5400.07	0.271805	-0.410138	NA	-0.305592
ENSG00000078795.16	1080.74	137.302	518.798	245.99	5603.41	6327.31	4277.43	3139.3	-2.37428	-5.52617	-3.0435	-3.67377
ENSG00000061492.11	82.2303	286.045	52.9385	222.563	23.4944	286.045	52.9385	0	NA	3.04e-06	0	NA
ENSG00000112984.11	10149.6	3512.63	1588.16	855.108	4839.84	3432.54	1672.86	351.415	1.06839	0.0332766	-0.0749618	1.28293
ENSG00000120709.10	2866.32	823.81	1969.31	878.536	458.141	148.743	571.736	35.1414	2.64533	2.46949	1.78427	4.64386
ENSG00000120733.13	775.315	720.833	254.105	398.269	4428.69	6281.55	2731.63	2108.49	-2.51403	-3.12338	-3.42627	-2.40439
ENSG00000132563.15	1198.21	720.833	1831.67	1429.09	1198.21	423.347	592.912	1054.24	3.58e-07	0.767827	1.62727	0.438884
ENSG00000120738.7	822.304	45195.1	1799.91	18941.2	610.854	10732.4	127.052	1475.94	0.428844	NA	3.82443	3.68182
ENSG00000120727.12	2795.83	2780.36	899.954	2881.6	3418.43	21739.4	2170.48	18074.4	-0.290057	-2.96697	-1.27009	-2.64901
ENSG00000283288.1	199.702	2597.29	275.281	1639.93	11.7472	903.902	0	573.977	NA	1.52277	NA	1.51457
ENSG00000171604.11	5485.94	6887.96	984.656	1042.53	15200.9	16647.8	6723.19	7707.69	-1.47034	-1.27318	-2.77145	-2.88621
ENSG00000146005.3	152.714	366.138	74.1139	573.977	11.7472	1121.3	31.7631	808.254	NA	-1.61471	NA	-0.493817
ENSG00000185129.5	5497.69	1029.76	1270.52	1241.66	6237.76	2768.92	2403.41	1557.94	-0.182203	-1.42701	-0.919658	-0.327364
ENSG00000182700.4	892.787	1327.25	974.069	878.536	340.669	869.577	338.807	691.115	1.38995	0.610053	1.52356	0.346175
ENSG00000113073.14	70.4832	45.7672	63.5262	35.1414	82.2303	34.3254	95.2893	0	-0.222391	0.415037	-0.584963	NA
ENSG00000176087.14	42524.8	7448.61	18052	2776.17	7154.04	12322.8	3218.66	5669.48	NA	-0.726289	2.48763	-1.03012
ENSG00000113119.12	10913.1	1224.27	2837.5	667.687	4264.23	697.95	1694.03	81.9967	1.35571	0.81073	0.744161	3.02553
ENSG00000120314.18	9315.53	4633.93	2085.78	1393.94	3218.73	2963.43	476.446	550.549	1.53314	0.64497	2.1302	1.34023
ENSG00000171815.5	293.68	240.278	10.5877	140.566	0	572.09	0	585.691	NA	-1.25154	NA	-2.05889
ENSG00000112852.6	481.635	183.069	561.148	304.559	422.899	160.185	243.517	58.569	0.187627	0.192645	1.20436	2.37851
ENSG00000113205.5	234.944	91.5344	423.509	152.28	516.877	400.463	434.096	222.563	-1.1375	-2.12928	-0.0356215	-0.54749
ENSG00000081818.3	46.9888	0	137.64	175.707	176.208	217.394	0	573.976	-1.90689	NA	NA	-1.70782
ENSG00000113209.8	516.877	228.836	741.14	597.404	411.152	423.347	423.508	1206.52	0.330149	-0.887525	0.807354	-1.01408
ENSG00000113211.5	70.4832	57.209	370.57	269.418	11.7472	125.86	0	269.417	NA	-1.1375	NA	2.09e-06
ENSG00000113212.6	622.602	560.648	1175.23	983.96	46.9888	423.347	52.9385	210.848	3.72792	0.405256	4.47249	2.22239
ENSG00000120324.8	105.725	11.4418	31.7631	93.7105	199.702	45.7672	201.166	292.845	-0.917538	NA	NA	-1.64385
ENSG00000120328.6	105.725	57.209	105.877	0	35.2416	11.4418	179.991	281.131	1.58496	NA	-0.765537	NA
ENSG00000187372.11	35.2416	22.8836	0	93.7105	281.933	68.6508	95.2893	117.138	-3	NA	NA	-0.321927
ENSG00000164620.8	8528.47	2128.17	12641.7	3654.71	2936.8	1510.32	836.429	691.115	1.53804	0.494764	3.91781	2.40276
ENSG00000081791.8	6860.36	2288.36	2901.03	339.7	1057.25	526.323	381.157	0	2.69797	2.12029	2.92811	NA
ENSG00000013561.17	199.702	640.741	518.797	562.263	928.029	2013.76	1662.27	1721.93	-2.21632	-1.65208	-1.67991	-1.61471
ENSG00000131507.10	3253.97	1155.62	836.428	503.693	3535.91	5331.88	1641.09	2448.19	-0.119877	-2.20597	-0.972344	-2.2811
ENSG00000275740.1	1703.34	629.299	434.096	210.849	1480.15	1521.76	1196.41	819.966	0.20263	-1.27392	-1.46263	-1.95935
ENSG00000169302.14	46.9888	102.976	52.9385	0	0	0	52.9385	0	NA	NA	0	NA
ENSG00000164265.8	46.9888	22.8836	0	0	35.2416	45.7672	0	70.2829	0.415037	NA	NA	NA
ENSG00000169252.5	223.197	45.7672	455.271	46.8553	10243.6	18158.1	30079.7	29401.6	-5.52026	-8.63209	-6.04592	-9.29347
ENSG00000173210.19	328.921	34.3254	0	0	152.714	137.302	359.982	70.2829	1.10691	-2	NA	NA
ENSG00000157510.13	728.326	148.743	497.622	398.27	1209.96	354.696	317.631	433.411	-0.732304	-1.25376	0.647699	-0.121991
ENSG00000164284.14	9644.45	2723.15	3133.96	550.55	3923.56	2437.1	2371.65	550.549	1.29753	0.160108	0.402099	2.33e-06
ENSG00000145882.10	6073.3	1189.95	3928.04	433.411	9139.32	2574.41	5198.56	1546.22	-0.589606	-1.11334	-0.404304	-1.83494
ENSG00000183111.11	1350.93	583.532	592.912	480.267	2149.74	1029.76	1355.23	339.701	-0.67021	-0.819428	-1.19264	0.499572
ENSG00000155850.7	2325.94	926.786	3769.22	937.105	3312.71	2768.92	4722.12	2905.03	-0.510195	-1.57901	-0.325167	-1.63227
ENSG00000113716.12	4980.81	3306.68	1471.69	1124.53	6707.65	9565.34	4044.5	9054.78	-0.429426	-1.53243	-1.45849	-3.00936
ENSG00000070814.17	8164.3	3157.94	2477.52	983.96	6226.01	2391.34	1365.81	550.549	0.391021	0.401165	0.859138	0.837728
ENSG00000070614.14	3230.48	3032.08	2901.03	1218.24	2361.19	2894.78	4012.74	1698.5	0.452236	0.0668551	-0.468022	-0.47947
ENSG00000171992.12	35.2416	961.111	148.228	1241.66	11.7472	640.741	285.868	1030.81	NA	0.584962	-0.947534	0.26849
ENSG00000164591.13	11.7472	1865.01	0	1077.67	340.669	7974.93	698.788	7274.28	NA	-2.09629	NA	-2.75489
ENSG00000256235.1	352.416	34.3254	921.13	117.138	234.944	183.069	254.105	351.414	0.584963	-2.41504	1.85798	-1.58496
ENSG00000211445.11	11.7472	11.4418	328.219	58.5691	35.2416	0	179.991	0	NA	NA	0.866733	NA
ENSG00000145907.14	6343.48	2242.59	3155.13	433.411	27171.3	23284.1	18496.7	10378.4	-2.09873	-3.3761	-2.5515	-4.58171
ENSG00000164576.11	4463.93	1453.11	2689.28	737.97	4264.23	2631.61	1651.68	1417.37	0.06603	-0.856805	0.703283	-0.941584
ENSG00000082515.17	2560.89	1578.97	825.841	269.418	634.349	446.23	285.868	128.852	2.0133	1.82312	1.53051	1.06413
ENSG00000226650.5	93.9776	171.627	857.604	679.402	152.714	160.185	0	304.559	-0.700442	0.0995356	NA	1.15754
ENSG00000113263.12	82.2304	45.7672	0	0	422.899	709.392	539.973	1112.81	-2.36257	-3.9542	NA	NA
ENSG00000055163.19	1773.83	1052.65	603.498	339.701	2208.47	1281.48	783.49	117.138	-0.316184	-0.283793	-0.376565	1.53605
ENSG00000172548.14	857.545	697.95	1418.75	339.7	587.36	583.532	1958.72	409.983	0.545968	0.258312	-0.465293	-0.271302
ENSG00000187658.6	199.702	675.066	179.991	445.124	11.7472	45.7672	0	0	NA	3.88264	NA	NA
ENSG00000113272.13	3371.44	640.741	825.841	117.138	2619.62	400.463	825.841	70.2829	0.364007	0.678072	5.21e-07	0.736964
ENSG00000155858.5	3770.85	869.577	2932.79	1124.53	2878.06	1315.81	783.49	960.534	0.389791	-0.597562	1.90429	0.227408
ENSG00000164332.7	4487.43	1967.99	2361.06	527.122	2490.4	3501.19	952.893	1616.51	0.849509	-0.831123	1.30905	-1.61667
ENSG00000113312.10	6190.77	1762.04	3038.67	866.822	2596.13	1498.88	1619.92	538.836	1.25376	0.233364	0.907519	0.685889
ENSG00000170231.15	70.4832	45.7672	52.9385	46.8553	11.7472	45.7672	730.552	105.424	NA	0	-3.7866	-1.16992
ENSG00000164611.12	6872.11	1647.62	4637.41	234.276	9433	3752.91	5135.03	960.533	-0.456963	-1.18763	-0.147054	-2.03563
ENSG00000113328.18	5192.26	1784.92	1778.73	667.688	13591.5	5812.44	4605.66	1194.81	-1.38827	-1.70328	-1.37256	-0.839535
ENSG00000072571.19	2149.74	1132.74	1016.42	456.838	9444.75	20000.3	12419.4	14642.3	-2.13535	-4.14213	-3.61103	-5.00231
ENSG00000038274.16	4088.02	1521.76	3356.3	1124.53	5262.74	6109.92	2413.99	5728.06	-0.364411	-2.00541	0.47545	-2.34873
ENSG00000113645.14	12146.6	12391.5	2530.46	2869.88	8070.32	7871.96	2223.42	1229.95	0.589855	0.654553	0.186622	1.22239
ENSG00000113643.8	5274.49	1498.88	1651.68	351.414	4816.35	2997.75	2106.95	3631.28	0.131091	-1	-0.351223	-3.36923
ENSG00000188573.7	904.534	10583.7	148.228	18144.7	740.074	2929.1	391.745	5446.92	0.289506	1.85331	-1.4021	1.73603
ENSG00000040275.16	4123.27	1327.25	2721.04	1276.81	4569.66	2780.36	5886.76	1698.5	-0.148299	-1.06683	-1.11332	-0.411725
ENSG00000168269.8	23.4944	68.6508	52.9385	23.4276	1926.54	2368.45	4616.24	7649.12	NA	-5.10852	-6.44626	NA
ENSG00000164438.5	82.2304	343.254	10.5877	620.832	70.4832	411.905	412.921	1323.66	0.222392	-0.263034	NA	-1.09226
ENSG00000181163.13	37344.3	7231.22	8163.12	1464.23	64586.1	18684.5	27136.3	3900.7	NA	-1.36953	-1.73303	-1.41359
ENSG00000156427.7	681.338	2459.99	275.28	761.398	787.062	2631.61	254.105	1604.79	-0.208108	-0.0972971	0.115476	-1.07566
ENSG00000185662.9	117.472	102.976	0	0	11.7472	57.209	0	0	NA	0.847997	NA	NA
ENSG00000214360.4	258.438	91.5344	42.3508	0	140.966	91.5344	158.815	0	0.874469	-1.58e-08	-1.90689	NA
ENSG00000113719.15	4076.28	2551.52	4362.13	1874.21	2854.57	2254.03	4108.03	1276.8	0.513979	0.178848	0.0865872	0.553744
ENSG00000037241.7	2572.64	1247.16	2541.05	445.125	7048.32	10846.8	17480.3	15485.7	-1.45403	-3.12056	-2.78223	-5.12058
ENSG00000164463.12	1527.14	881.019	667.025	1101.1	14648.7	33421.5	16199.2	32845.5	-3.26188	NA	-4.60204	NA
ENSG00000113734.17	2631.37	423.347	1005.83	269.417	1022.01	640.741	539.972	351.415	1.36441	-0.597902	0.897431	-0.383332
ENSG00000113742.12	5133.52	961.111	645.85	152.28	6179.03	1887.9	1238.76	339.701	-0.26743	-0.974005	-0.939627	-1.15754
ENSG00000185056.9	11.7472	80.0926	10.5877	0	246.691	983.995	338.806	702.829	NA	-3.61891	NA	NA
ENSG00000120149.8	8023.34	1189.95	550.561	187.421	7835.38	1945.11	402.333	175.707	0.0341993	-0.708951	0.452513	0.0931125
ENSG00000164466.12	7248.02	3649.93	2064.6	749.684	25139	35412.4	13213.5	17617.6	-1.79427	NA	-2.67807	-4.55459
ENSG00000145920.14	281.933	22.8836	275.28	269.418	810.557	491.997	656.437	503.693	-1.52356	NA	-1.25376	-0.902701
ENSG00000182230.11	164.461	0	0	0	293.68	22.8836	127.052	0	-0.8365	NA	NA	NA
ENSG00000113194.12	3747.36	2425.66	1408.16	1112.81	8763.41	6819.31	6458.5	1405.66	-1.22562	-1.49125	-2.19738	-0.337034
ENSG00000048140.17	1491.89	720.833	635.262	152.28	1715.09	709.392	487.034	163.993	-0.20114	0.0230836	0.383328	-0.106914
ENSG00000113763.10	23.4944	217.394	74.1139	0	11.7472	45.7672	10.5877	23.4276	NA	2.24793	NA	NA
ENSG00000160867.14	5897.09	3203.7	1005.83	1593.08	3641.63	2734.59	921.13	878.536	0.695419	0.228416	0.126911	0.858645
ENSG00000169230.9	21932	11418.9	13658.1	6173.18	5591.67	4931.42	1217.58	3654.71	1.97169	1.21135	3.48767	0.756257
ENSG00000131183.10	140.966	755.159	402.333	2190.48	23.4944	125.86	63.5262	515.408	NA	2.58496	2.66297	2.08746
ENSG00000198055.10	1715.09	629.299	1418.75	538.835	6907.35	4977.18	5886.76	2834.74	-2.00985	-2.98351	-2.05285	-2.3953
ENSG00000131188.11	8058.58	5389.09	5209.15	6665.16	14214.1	12963.6	9200.71	9441.33	-0.818726	-1.26635	-0.820698	-0.502351
ENSG00000184840.11	29955.3	5400.53	11508.8	1909.35	6026.31	3993.19	1154.06	445.125	2.31347	0.43556	3.31795	2.1008
ENSG00000027847.13	6038.06	3329.56	2202.24	1276.81	6813.37	11670.6	3081.02	5552.35	-0.174284	-1.80948	-0.484437	-2.12056
ENSG00000204677.10	35.2416	0	74.1139	23.4276	152.713	11.4418	63.5262	0	-2.11548	NA	0.222392	NA
ENSG00000145911.5	117.472	183.069	211.754	11.7138	575.613	343.254	95.2893	58.5691	-2.29278	-0.906891	1.152	NA
ENSG00000145916.18	11852.9	6521.83	4806.82	2940.17	4898.58	3318.12	899.954	1534.51	1.27481	0.974909	2.41716	0.938121
ENSG00000197451.11	19347.6	4565.28	4605.65	1019.1	25103.7	6292.99	6384.38	1089.38	-0.375745	-0.463043	-0.471142	-0.096214
ENSG00000178187.7	105.725	4496.63	74.1139	4790.95	0	3844.44	190.579	4509.82	NA	0.226069	-1.36257	0.0872419
ENSG00000234284.6	1045.5	160.185	275.28	93.7105	1997.02	411.905	889.366	327.987	-0.933658	-1.36257	-1.69188	-1.80736
ENSG00000177932.6	364.163	68.6508	518.797	339.701	528.624	366.138	497.622	245.99	-0.537657	-2.41504	0.0601204	0.465664
ENSG00000161011.19	8869.13	6899.4	1619.92	1616.51	20651.6	21625	4732.7	10191	-1.21939	-1.64816	-1.54674	-2.65635
ENSG00000113300.11	6378.73	2254.03	3684.52	866.822	3982.3	4222.02	2657.51	1171.38	0.679667	-0.905425	0.4714	-0.434403
ENSG00000182613.2	411.152	846.693	571.737	187.421	0	22.8836	63.5262	0	NA	NA	3.16993	NA
ENSG00000146063.19	3148.25	812.368	1672.86	1171.38	35124.1	16132.9	29169.1	11690.4	NA	-4.31173	-4.12406	-3.31904
ENSG00000112679.14	1092.49	286.045	539.972	0	3242.23	4954.3	2858.68	2155.34	-1.56937	-4.11437	-2.40439	NA
ENSG00000137265.14	46.9888	0	127.052	46.8553	70.4832	423.347	222.342	128.852	-0.584963	NA	-0.807355	-1.45943
ENSG00000164379.6	9644.45	6064.15	2392.82	1956.21	7412.48	1727.71	1556.39	257.704	0.379742	1.81144	0.620506	2.92427
ENSG00000137273.3	10032.1	2643.06	4552.71	1604.79	10866.2	2906.22	2001.08	714.542	-0.115218	-0.136936	1.18595	1.16729
ENSG00000054598.6	3970.55	2723.15	1662.27	199.135	13180.4	2505.75	5293.85	1757.07	-1.73098	0.120031	-1.67116	-3.14136
ENSG00000124535.15	4804.6	1418.78	1291.7	374.841	5039.55	2196.83	3208.07	901.963	-0.068877	-0.630766	-1.31244	-1.26679
ENSG00000137275.13	59840.2	77209.2	28745.6	44278.2	563.866	469.114	264.692	46.8553	NA	NA	6.76288	NA
ENSG00000137274.12	10184.8	1739.15	7369.04	1253.38	1832.56	2345.57	1482.28	2026.49	2.47449	-0.431552	2.31366	-0.693161
ENSG00000180822.11	986.765	114.418	751.727	222.562	211.45	148.743	84.7016	46.8553	2.22239	-0.378512	3.14975	2.24793
ENSG00000112739.16	3524.16	1270.04	518.798	292.845	740.073	709.392	698.789	222.562	2.25154	0.84022	-0.429685	0.395931
ENSG00000185689.15	11.7472	983.995	52.9385	2436.47	11.7472	1979.43	116.465	3771.85	NA	-1.00836	-1.1375	-0.630477
ENSG00000219607.3	211.45	80.0926	338.806	93.7105	587.36	205.952	688.201	58.569	-1.47393	-1.36257	-1.02237	0.678073
ENSG00000145982.11	3007.28	537.765	2519.87	890.25	563.866	400.463	179.991	152.279	2.41504	0.425306	3.80736	2.54749
ENSG00000124784.8	1844.31	446.23	179.991	175.707	1726.84	1338.69	995.244	93.7105	0.0949487	-1.58496	-2.46713	0.906891
ENSG00000096696.13	6637.17	1739.15	783.49	351.414	8692.92	8123.68	2244.59	2612.18	-0.389274	-2.22375	-1.51847	-2.89401
ENSG00000168566.12	1409.66	709.391	656.437	210.849	2560.89	938.228	370.569	234.276	-0.861294	-0.403357	0.824913	-0.152002
ENSG00000153162.8	2431.67	251.72	825.841	632.545	1491.89	572.09	836.428	1698.5	0.704802	-1.18442	-0.0183778	-1.42502
ENSG00000111845.4	3676.87	1681.94	1048.18	819.967	1785.57	2597.29	465.859	468.552	1.04209	-0.626877	1.16993	0.807356
ENSG00000111843.13	7400.73	3775.79	1884.61	1124.53	5591.66	9862.83	2382.23	3045.59	0.40439	-1.38522	-0.338048	-1.43741
ENSG00000224531.5	1303.94	469.114	349.394	210.849	1503.64	938.227	1122.3	105.424	-0.205584	-1	-1.68353	1
ENSG00000205269.5	516.877	160.185	391.744	117.138	305.427	148.743	275.28	93.7105	0.758992	0.106915	0.509012	0.321929
ENSG00000078401.6	81478.5	10080.2	25304.6	2401.33	31259.3	6498.94	10725.3	1651.65	NA	0.633251	1.23838	0.53993
ENSG00000124523.15	1503.64	537.765	825.841	0	1115.98	297.487	974.069	175.707	0.430144	0.854149	-0.23816	NA
ENSG00000225921.6	5333.23	2162.5	2117.54	292.845	1527.14	1292.92	751.726	281.132	1.80418	0.742063	1.49411	0.0588896
ENSG00000112149.9	422.899	503.439	201.166	187.421	258.438	400.463	42.3508	35.1414	0.710493	0.330149	2.24793	2.41504
ENSG00000112183.14	4170.25	1407.34	1429.34	527.122	2537.39	926.786	2329.29	644.259	0.716788	0.602665	-0.704544	-0.289505
ENSG00000112186.11	4017.54	2151.06	1937.55	1042.53	9585.71	16350.3	8332.52	9745.89	-1.25457	-2.9262	-2.10452	-3.2247
ENSG00000137414.5	493.382	114.418	95.2893	0	387.658	389.021	0	58.5691	0.347923	-1.76553	NA	NA
ENSG00000165097.13	963.27	446.23	370.569	222.563	575.612	137.302	359.982	187.421	0.742843	1.70044	0.0418202	0.247931
ENSG00000137393.9	0	45.7672	74.1139	152.279	23.4944	125.86	169.403	234.276	NA	-1.45943	-1.19265	-0.621491
ENSG00000172201.11	258.438	57.209	0	0	187.955	34.3254	105.877	81.9966	0.459432	0.736966	NA	NA
ENSG00000145996.11	1985.28	1041.2	963.48	187.421	469.888	514.881	264.692	210.848	2.07895	1.01594	1.86394	-0.169923
ENSG00000124766.6	12428.5	3466.87	4097.44	2014.78	45156.2	28123.9	36135.8	21002.9	NA	-3.02009	NA	-3.38189
ENSG00000146049.1	258.438	755.159	434.096	597.404	3265.72	2459.99	1884.61	1147.95	-3.65951	-1.7038	-2.11818	-0.942285
ENSG00000124532.14	2913.31	755.159	709.376	866.822	1221.71	858.135	603.498	187.421	1.25376	-0.184425	0.2332	2.20945
ENSG00000112294.12	1433.16	68.6508	709.376	105.424	1750.33	194.511	1238.76	245.99	-0.288432	-1.5025	-0.804276	-1.22239
ENSG00000112304.10	3160	503.439	1079.94	245.99	5450.7	2951.98	2477.52	1569.65	-0.786518	-2.5518	-1.19794	-2.67377
ENSG00000112312.9	2572.63	629.299	497.622	187.421	5967.57	3501.19	2011.66	503.693	-1.2139	-2.47603	-2.01527	-1.42626
ENSG00000146047.6	4381.7	3649.93	2435.18	2834.75	328.921	709.391	285.868	421.697	3.73568	2.36322	3.09061	2.74894
ENSG00000112343.10	2713.6	2791.8	847.016	726.256	845.798	1487.43	921.13	304.559	1.68182	0.908369	-0.121015	1.25376
ENSG00000275714.1	4017.54	1567.53	2615.16	152.28	76368.5	34748.7	59513.5	17805	NA	NA	NA	-6.86942
ENSG00000278637.1	20663.3	13741.6	9444.23	3701.56	2067.51	983.995	4552.71	1030.82	3.32111	3.80375	1.05271	1.84435
ENSG00000278272.1	35.2416	68.6508	169.403	46.8553	1491.89	446.23	2689.28	281.132	-5.40372	-2.70044	-3.98869	-2.58496
ENSG00000010704.18	4992.56	1647.62	2519.87	983.96	2631.37	1750.6	825.841	960.533	0.923963	-0.0874628	1.60942	0.0347648
ENSG00000197061.4	140.966	137.302	243.517	597.404	1797.32	1510.32	2371.64	995.675	-3.67243	-3.45943	-3.28379	-0.736967
ENSG00000180573.9	5861.85	1853.57	6299.68	726.257	32727.7	11315.9	29603.2	5165.79	-2.48108	-2.60998	-2.2324	-2.83044
ENSG00000274290.2	1832.56	606.415	772.902	363.128	1550.63	926.786	2223.42	749.684	0.241008	-0.61193	-1.52442	-1.0458
ENSG00000276966.2	939.776	663.624	1185.82	925.391	32140.3	21842.4	49730.4	8445.66	-5.09592	-5.04062	NA	-3.19008
ENSG00000277075.2	58.736	549.206	222.342	304.559	164.461	400.463	0	234.276	-1.48543	0.455679	NA	0.378511
ENSG00000274750.2	11935.1	2929.1	4288.02	1159.67	4393.45	3741.47	3356.3	573.977	1.44179	-0.353147	0.353439	1.01465
ENSG00000274618.1	0	228.836	52.9385	257.704	129.219	194.511	0	70.2829	NA	0.234465	NA	1.87447
ENSG00000275713.2	58.736	183.069	95.2893	222.562	0	45.7672	42.3508	0	NA	2	1.16992	NA
ENSG00000278588.1	140.966	183.069	349.394	11.7138	4687.13	3363.89	5135.03	1932.78	-5.05528	-4.19967	-3.87745	NA
ENSG00000186470.13	646.096	194.511	338.806	0	375.91	34.3254	465.859	0	0.781359	2.5025	-0.459433	NA
ENSG00000124508.16	1115.98	652.183	677.613	679.401	834.051	709.391	539.973	503.694	0.420108	-0.121305	0.327575	0.431717
ENSG00000026950.16	834.051	274.603	487.034	304.559	352.416	320.37	381.157	585.691	1.24286	-0.222392	0.353638	-0.943418
ENSG00000111801.15	1092.49	743.717	1344.64	445.125	258.438	137.302	137.64	304.56	2.07973	2.43741	3.28824	0.547484
ENSG00000112763.15	5063.04	2677.38	1926.96	1183.09	2537.39	1670.5	974.068	409.983	0.996657	0.680541	0.984234	1.52893
ENSG00000124557.12	93.9776	251.72	52.9385	0	11.7472	102.976	0	0	NA	1.28951	NA	NA
ENSG00000182952.4	5274.49	1876.46	1916.37	609.119	2290.7	1281.48	539.973	468.553	1.20324	0.550197	1.82742	0.378512
ENSG00000146109.4	22167	7265.54	11784.1	5657.77	4510.92	2208.27	614.087	257.704	2.29692	1.71816	4.26226	4.45645
ENSG00000196787.3	1057.25	572.09	307.043	644.26	19183.2	7002.38	17025	2893.31	-4.18146	-3.61353	-5.79307	-2.16701
ENSG00000276180.1	939.776	675.066	497.622	163.993	42442.6	15194.7	50450.4	8879.07	NA	-4.4924	NA	-5.7587
ENSG00000274997.1	199.702	57.209	10.5877	152.28	3383.19	1350.13	4817.4	1311.95	-4.08246	-4.56071	NA	-3.10692
ENSG00000278828.1	77472.7	37666.4	48121.1	14185.4	5485.94	3192.26	10418.3	1382.23	NA	NA	NA	3.35934
ENSG00000273703.1	11.7472	205.952	243.517	58.5691	5321.48	1544.64	6225.57	515.408	NA	-2.90689	-4.67611	-3.1375
ENSG00000197238.4	681.337	263.161	116.465	187.421	1362.67	583.532	1979.9	503.694	-1	-1.14886	-4.08746	-1.42626
ENSG00000233822.4	1832.56	389.021	1217.59	316.273	56586.2	25172	37025.2	9277.34	NA	-6.01582	NA	-4.87447
ENSG00000276903.1	281.933	366.138	222.342	210.848	1033.75	846.693	2191.65	433.411	-1.87447	-1.20945	-3.30117	-1.03953
ENSG00000274641.1	2784.09	1052.65	2604.58	960.532	59205.9	35675.5	45389.5	11350.7	NA	NA	NA	-3.5628
ENSG00000197279.3	1198.21	675.066	307.043	46.8553	587.36	537.765	571.736	304.559	1.02857	0.328054	-0.896906	-2.70044
ENSG00000196812.4	3089.51	972.553	1958.72	257.704	3618.14	1853.57	1969.31	163.993	-0.227867	-0.93046	-0.00777714	0.652077
ENSG00000198315.10	3606.39	1292.92	1545.8	1229.95	986.765	983.995	359.982	93.7105	1.86978	0.393914	2.10236	3.71424
ENSG00000137185.11	3923.56	915.344	2382.23	386.556	775.315	663.624	412.92	163.993	2.33931	0.463947	2.52838	1.23704
ENSG00000189134.3	0	160.185	0	1229.95	1503.64	2791.8	1598.75	2541.9	NA	-4.12338	NA	-1.04731
ENSG00000197062.11	2032.27	846.693	984.656	257.704	1480.15	1144.18	1937.55	1042.53	0.457348	-0.434403	-0.976541	-2.0163
ENSG00000137338.5	834.051	137.302	137.64	128.852	1491.89	1533.2	952.893	937.105	-0.838937	-3.48113	-2.79141	-2.8625
ENSG00000189298.13	5897.09	1567.53	2646.92	1265.09	1139.48	709.392	1259.94	761.398	2.37163	1.14384	1.07097	0.732519
ENSG00000224586.6	35.2416	57.209	74.1139	0	0	34.3254	0	152.28	NA	0.736966	NA	NA
ENSG00000204695.4	11.7472	0	52.9385	46.8553	0	22.8836	0	58.5691	NA	NA	NA	-0.321927
ENSG00000206474.8	11.7472	0	0	58.5691	11.7472	11.4418	31.7631	140.565	NA	NA	NA	-1.26303
ENSG00000204655.11	0	125.86	31.7631	152.28	0	45.7672	63.5262	281.132	NA	1.45943	NA	-0.884524
ENSG00000204642.13	258.438	1098.41	412.921	70.2829	246.691	1224.27	1207	1686.79	0.0671142	-0.156504	-1.54749	-4.58496
ENSG00000206503.12	9503.48	4050.4	5547.95	819.967	3900.07	8386.84	7019.64	6794.01	1.28496	-1.05006	-0.339442	-3.05063
ENSG00000204619.7	27840.8	12025.3	11710	6794.01	2737.1	3764.35	1344.64	2565.32	3.34648	1.6756	3.12245	1.40512
ENSG00000204614.8	0	171.627	0	339.701	0	297.487	0	480.266	NA	-0.793549	NA	-0.49957
ENSG00000204592.8	15753	3993.19	7443.15	374.842	3641.63	3363.89	952.893	257.703	2.11297	0.247411	2.96553	0.540571
ENSG00000204576.11	15729.5	3443.98	10979.4	1335.38	6237.76	3020.64	3017.49	363.128	1.33437	0.189226	1.86338	1.8787
ENSG00000204568.11	5297.98	2505.75	1101.12	93.7105	2208.47	1784.92	1725.8	667.687	1.26239	0.489386	-0.648288	-2.83289
ENSG00000204564.11	6672.41	1132.74	1736.38	480.266	2596.13	1075.53	995.244	81.9967	1.36184	0.0747678	0.802962	2.5502
ENSG00000196230.12	133883	11647.8	93288.2	5048.65	52615.7	16773.7	20180.2	4568.39	NA	-0.526148	NA	0.144214
ENSG00000168631.12	0	4073.28	42.3508	1440.8	140.966	1270.04	116.465	1147.95	NA	1.68132	-1.45944	0.327804
ENSG00000204544.5	46.9888	160.185	0	0	0	114.418	10.5877	339.701	NA	0.485427	NA	NA
ENSG00000204540.10	1832.56	583.532	1270.52	515.407	1985.28	812.368	1355.23	468.553	-0.115477	-0.477322	-0.0931096	0.137502
ENSG00000137310.11	3101.26	526.323	1482.28	468.552	1174.72	366.138	0	316.273	1.40054	0.523562	NA	0.567039
ENSG00000204516.9	458.141	434.788	465.859	632.546	775.315	778.043	719.964	140.566	-0.758992	-0.839536	-0.628032	2.16992
ENSG00000204511.2	0	34.3254	84.7016	58.5691	11.7472	114.418	0	0	NA	-1.73697	NA	NA
ENSG00000204498.10	1397.92	1041.2	243.517	163.993	2842.82	3100.73	2244.59	1323.66	-1.02405	-1.57435	-3.20436	-3.01282
ENSG00000226979.8	317.174	3958.86	0	948.818	58.736	1064.09	0	1183.09	2.43296	1.89547	NA	-0.318361
ENSG00000232810.3	5039.55	13283.9	7633.73	12732.9	176.208	1899.34	0	374.842	4.83794	2.80611	NA	5.08614
ENSG00000204482.10	751.82	1189.95	201.166	609.118	305.427	3226.59	497.622	2424.76	1.29956	-1.43911	-1.30666	-1.99305
ENSG00000204444.10	399.405	251.72	74.1139	257.704	2701.86	2379.89	2085.78	1194.81	-2.75803	-3.24101	-4.8147	-2.21299
ENSG00000204389.9	8669.43	8535.58	4044.5	2623.89	30977.4	15057.4	4404.48	5247.79	-1.8372	-0.818912	-0.12301	-1
ENSG00000204388.6	20851.3	7448.61	5166.8	1815.64	5204.01	2208.27	952.894	808.252	2.00244	1.75406	2.43888	1.1676
ENSG00000204351.11	3347.95	1292.92	1376.4	245.99	4452.19	2688.82	1016.42	456.839	-0.411236	-1.05634	0.437405	-0.893087
ENSG00000231852.6	0	2482.87	10.5877	1382.23	35.2416	2299.8	0	1007.39	NA	0.110499	NA	0.456379
ENSG00000196735.11	0	57.209	116.465	35.1414	0	0	116.465	0	NA	NA	-3.68e-06	NA
ENSG00000112473.17	55564.2	22231.4	20031.9	10401.9	5215.76	3844.44	1439.93	679.401	NA	2.53175	3.79823	3.93644
ENSG00000204228.3	10079.1	16476.2	4626.83	6056.04	6989.58	4782.67	3218.66	1757.07	0.528088	1.78449	0.523562	1.7852
ENSG00000204227.4	39270.9	11796.5	24859.9	12041.8	4593.15	4862.76	1471.69	737.97	NA	1.27851	4.07827	4.02834
ENSG00000231500.6	77261.3	17071.2	42721.4	6372.31	26865.8	10709.5	11413.5	1862.5	NA	0.672667	NA	1.77458
ENSG00000235863.3	2772.34	24359.6	1852.85	10366.7	7353.74	7986.38	3716.28	2811.31	-1.40737	1.60888	-1.00412	1.88264
ENSG00000237649.7	3935.31	2116.73	1312.87	468.552	4228.99	2997.75	1905.79	386.556	-0.103835	-0.502042	-0.537658	0.277531
ENSG00000112511.17	3253.97	1613.29	1524.63	609.119	2208.47	5068.72	1789.32	3783.56	0.559153	-1.65161	-0.230955	-2.63495
ENSG00000096433.10	6754.64	4771.23	931.718	597.404	4452.19	5354.76	2022.25	3033.88	0.601365	-0.166461	-1.118	-2.34438
ENSG00000124507.10	0	22.8836	74.1139	23.4276	46.9888	0	84.7016	0	NA	NA	-0.192645	NA
ENSG00000124562.9	4240.74	1865.01	1916.37	866.822	2161.48	1270.04	561.148	245.991	0.972293	0.554313	1.77193	1.81713
ENSG00000146197.8	58.736	57.209	275.28	11.7138	23.4944	0	243.517	0	NA	NA	0.176876	NA
ENSG00000065029.14	4663.64	915.344	762.314	480.266	6155.53	7711.78	4732.7	2963.59	-0.400428	-3.07468	-2.63421	-2.62544
ENSG00000023892.10	2619.62	1189.95	1048.18	1956.21	1010.26	205.952	487.034	409.984	1.37464	2.53051	1.10579	2.25442
ENSG00000112033.13	1033.75	835.251	307.043	245.99	881.04	1075.53	127.052	351.414	0.230613	-0.364765	1.27302	-0.514572
ENSG00000112039.3	951.523	251.72	169.403	23.4276	646.096	194.511	169.403	175.707	0.55849	0.371969	0	NA
ENSG00000157343.8	293.68	286.045	148.228	292.845	1068.99	858.135	762.315	515.408	-1.86394	-1.58496	-2.36257	-0.815577
ENSG00000196748.9	1468.4	183.069	1164.65	70.2828	328.922	102.976	243.517	35.1414	2.15843	0.830075	2.2578	1
ENSG00000204140.9	82.2304	125.86	169.403	58.5691	258.438	91.5344	148.228	117.138	-1.65208	0.459432	0.192645	-1
ENSG00000197753.8	246.691	858.134	222.342	456.838	58.736	22.8836	0	105.424	2.07039	NA	NA	2.11548
ENSG00000112062.10	1679.85	686.508	656.437	292.845	2596.13	2871.89	1355.22	1136.24	-0.628032	-2.06465	-1.0458	-1.95606
ENSG00000156711.16	164.461	1098.41	338.806	2049.92	199.702	1121.3	116.465	1557.94	-0.280109	-0.0297476	1.54057	0.395928
ENSG00000096070.19	2995.54	617.857	2001.08	363.129	3676.87	1430.23	1746.97	843.395	-0.295665	-1.2109	0.19592	-1.21573
ENSG00000180316.12	0	80.0926	137.64	0	35.2416	80.0926	0	187.421	NA	0	NA	NA
ENSG00000112078.13	6261.25	1441.67	1895.2	456.838	5274.49	3432.54	2054.01	445.125	0.247419	-1.25154	-0.116098	0.0374735
ENSG00000112081.16	10537.2	4164.82	3398.65	644.26	10666.5	5171.69	7644.32	620.832	-0.0175842	-0.312384	-1.16943	0.0534385
ENSG00000124762.13	21262.4	15068.8	3282.19	2459.9	246.691	1189.95	359.982	1534.51	6.42946	3.6626	3.18866	0.680824
ENSG00000255587.7	246.691	5068.72	243.517	2377.9	152.714	2700.27	116.465	819.967	0.691875	0.90852	1.06413	1.53605
ENSG00000198663.16	2784.09	2299.8	1270.52	1147.95	293.68	2711.71	127.052	1780.5	3.24489	-0.237692	3.32193	-0.633218
ENSG00000164530.13	0	137.302	0	0	0	194.511	0	585.691	NA	-0.5025	NA	NA
ENSG00000137193.13	46389.7	2814.68	20815.4	597.405	13333.1	1796.36	4425.66	445.125	NA	0.647894	2.23369	0.4245
ENSG00000065491.8	1644.61	869.577	539.973	374.842	716.579	1086.97	179.991	409.983	1.19855	-0.321928	1.58496	-0.129283
ENSG00000137200.12	1386.17	732.275	624.674	23.4276	904.534	892.46	698.788	761.398	0.615857	-0.285402	-0.16175	NA
ENSG00000112164.5	0	34.3254	21.1754	0	0	34.3254	31.7631	0	NA	0	NA	NA
ENSG00000001167.14	2431.67	766.601	794.077	222.562	7518.2	9508.13	7157.29	9195.34	-1.62844	-3.63262	-3.17206	-5.36862
ENSG00000188056.11	11.7472	45.7672	10.5877	11.7138	0	331.812	74.1139	503.694	NA	-2.85798	NA	NA
ENSG00000112559.13	46.9888	137.302	74.1139	257.704	11.7472	68.6508	317.631	152.28	NA	1	-2.09954	0.758992
ENSG00000112578.9	1797.32	686.508	804.665	163.993	5309.73	2826.12	1852.85	620.831	-1.56279	-2.04148	-1.20328	-1.92056
ENSG00000137413.15	975.018	286.045	783.49	105.424	3359.7	594.974	1270.52	468.552	-1.78483	-1.05658	-0.697437	-2.152
ENSG00000112624.12	1186.47	343.254	264.692	0	2607.88	995.437	1577.57	316.273	-1.1362	-1.53605	-2.57531	NA
ENSG00000146223.14	11441.8	5137.37	4351.55	2635.61	2137.99	2883.33	2022.25	1745.36	2.41998	0.833292	1.10557	0.594614
ENSG00000171611.9	117.472	549.206	243.517	796.539	117.472	938.228	10.5877	925.391	1.22e-06	-0.77259	NA	-0.216319
ENSG00000137161.16	6848.61	2768.92	3133.96	1440.8	4193.75	4885.65	1365.81	808.253	0.707571	-0.819229	1.19823	0.833991
ENSG00000124713.5	152.714	526.323	0	23.4276	375.91	1064.09	63.5262	972.246	-1.29956	-1.0156	NA	NA
ENSG00000112640.14	2654.87	617.857	815.253	93.7105	763.567	755.159	328.219	199.135	1.79781	-0.289507	1.31259	-1.08746
ENSG00000124702.17	2619.62	1922.22	5283.26	3502.43	1162.97	1590.41	667.026	1311.95	1.17154	0.273376	2.98561	1.41665
ENSG00000124541.6	5145.27	2643.06	2562.22	749.684	4052.78	2471.43	1545.8	644.26	0.344335	0.0968616	0.729038	0.21864
ENSG00000137171.14	6319.99	18249.7	3642.17	12615.8	810.557	1556.08	370.57	983.96	2.96294	3.55188	3.29698	3.68049
ENSG00000112655.15	0	263.161	201.166	234.276	105.725	297.487	95.2893	386.556	NA	-0.176878	1.078	-0.722469
ENSG00000112658.7	2772.34	1967.99	1270.52	269.418	3042.52	1407.34	1090.53	1077.67	-0.134166	0.48375	0.220391	-2
ENSG00000112659.13	9609.21	2357.01	3377.48	468.552	939.775	1052.65	931.718	819.967	3.35403	1.16294	1.85798	-0.807357
ENSG00000146216.11	258.438	377.579	127.052	163.993	0	91.5344	52.9385	187.421	NA	2.04439	1.26303	-0.192649
ENSG00000137204.14	46.9888	22.8836	74.1139	93.7105	0	68.6508	42.3508	0	NA	NA	0.807355	NA
ENSG00000137221.14	4816.35	1533.2	2286.94	866.822	4969.07	3512.63	1429.34	1780.5	-0.045034	-1.19601	0.678071	-1.03847
ENSG00000171453.17	70.4832	183.069	0	386.556	105.725	1590.41	264.692	550.55	-0.584963	-3.11894	NA	-0.510196
ENSG00000170734.11	258.438	68.6508	21.1754	0	881.04	663.624	127.052	93.7105	-1.76939	-3.27302	NA	NA
ENSG00000124688.13	587.36	663.624	116.465	35.1414	1186.47	2517.2	1778.73	1921.06	-1.01436	-1.92338	-3.93289	-5.77259
ENSG00000172426.15	117.472	2803.24	148.228	1686.79	70.4832	537.765	42.3508	597.404	0.736966	2.38205	1.80735	1.4975
ENSG00000112715.21	6190.77	5446.3	1175.23	1253.38	7107.05	7345.64	3398.65	3561	-0.199132	-0.431612	-1.53201	-1.50646
ENSG00000181577.15	14907.2	2574.4	9126.6	1265.09	17996.7	36487.9	5304.44	5318.07	-0.271724	NA	0.782876	-2.07166
ENSG00000137216.18	3782.6	1338.69	1207	245.99	1092.49	1109.85	444.683	316.273	1.79176	0.270452	1.44057	-0.36257
ENSG00000137225.12	93.9776	8226.66	10.5877	11093	234.944	823.809	328.219	843.394	-1.32193	3.31992	NA	3.7173
ENSG00000262179.2	3994.05	2780.36	2890.44	3525.86	152.714	240.278	307.044	316.273	4.70895	3.5325	3.23478	3.47873
ENSG00000112759.16	12874.9	9656.88	5135.04	3994.41	1127.73	709.392	285.868	491.98	3.51307	3.7669	4.16695	3.02131
ENSG00000096384.19	39858.2	18753.1	13054.6	2893.31	61625.8	45732.9	25241.1	8890.79	NA	NA	-0.951211	-1.61959
ENSG00000153291.15	575.613	34.3254	148.228	222.563	58.736	0	52.9385	0	3.29278	NA	1.48543	NA
ENSG00000180113.15	35.2416	68.6508	42.3508	117.138	58.736	45.7672	127.052	128.852	-0.736966	0.584963	-1.58496	-0.137503
ENSG00000230062.5	58.736	22.8836	74.1139	11.7138	58.736	11.4418	243.517	0	0	NA	-1.71621	NA
ENSG00000031691.6	1785.57	377.579	931.718	281.131	869.293	720.833	656.437	0	1.03847	-0.932886	0.505236	NA
ENSG00000203972.9	58.736	57.209	148.228	93.7105	176.208	68.6508	328.219	163.993	-1.58496	-0.263034	-1.14684	-0.807355
ENSG00000197261.11	19230.2	2459.99	5336.2	199.135	7976.35	2711.71	2890.44	1686.79	1.26957	-0.14055	0.884523	-3.08246
ENSG00000008196.12	0	34.3254	21.1754	234.276	23.4944	0	116.465	81.9967	NA	NA	NA	1.51457
ENSG00000170915.8	1256.95	251.72	465.859	128.852	3324.46	2139.62	1492.87	819.967	-1.40319	-3.08746	-1.68012	-2.66985
ENSG00000096093.15	1327.43	331.812	825.841	117.138	1374.42	457.672	614.087	210.849	-0.0501862	-0.463947	0.427421	-0.848002
ENSG00000096092.5	1386.17	183.069	804.665	187.421	3089.51	926.786	995.244	1452.51	-1.15628	-2.33985	-0.306663	-2.9542
ENSG00000137269.14	422.899	194.511	243.517	0	904.534	457.672	338.807	409.983	-1.09686	-1.23446	-0.476437	NA
ENSG00000137251.15	58.736	80.0926	0	0	46.9888	0	0	46.8553	0.321928	NA	NA	NA
ENSG00000137252.9	0	34.3254	0	81.9967	0	34.3254	0	0	NA	-4.2e-08	NA	NA
ENSG00000168116.13	4510.92	1189.95	1492.87	245.99	6437.46	7723.22	1768.15	1909.35	-0.513069	-2.6983	-0.244153	-2.95641
ENSG00000112200.16	1151.23	2070.97	412.92	292.845	223.197	366.138	116.465	175.707	2.36678	2.49985	1.82597	0.736966
ENSG00000112208.11	6132.04	1327.25	1249.35	585.691	3935.31	4199.14	1312.87	562.263	0.63989	-1.66165	-0.0715525	0.0588936
ENSG00000112245.10	105.725	148.743	127.052	105.424	211.45	137.302	0	23.4276	-0.999999	0.115477	NA	NA
ENSG00000118482.11	1421.41	869.577	847.016	128.852	3759.1	4473.74	3133.96	1850.78	-1.40306	-2.3631	-1.88753	-3.84435
ENSG00000154079.5	3735.61	514.881	1408.16	105.424	1809.07	732.275	550.56	327.987	1.0461	-0.508147	1.35484	-1.63743
ENSG00000119900.7	481.635	125.86	285.868	0	2337.69	1018.32	1926.96	187.421	-2.27907	-3.0163	-2.75291	NA
ENSG00000156535.13	2055.76	411.905	857.604	46.8553	2854.57	2574.4	1577.57	562.263	-0.473601	-2.64386	-0.879318	-3.58496
ENSG00000196586.13	646.096	469.114	0	538.835	1022.01	1887.9	952.893	1253.38	-0.661584	-2.00877	NA	-1.21791
ENSG00000146243.13	2020.52	697.95	857.604	304.559	505.13	217.394	137.64	0	2	1.68281	2.63941	NA
ENSG00000198478.7	575.613	80.0926	328.219	0	152.714	22.8836	0	81.9967	1.91427	NA	NA	NA
ENSG00000112742.9	3888.32	995.436	2223.42	269.418	4041.04	3295.24	2424.58	4908.09	-0.0555773	-1.72698	-0.124959	-4.18724
ENSG00000083123.14	1045.5	171.627	391.745	363.128	904.534	354.696	942.304	901.962	0.208948	-1.04731	-1.26628	-1.31259
ENSG00000146242.8	2549.14	606.415	1503.45	433.411	8234.78	9073.35	2773.98	4755.81	-1.69172	-3.90326	-0.883675	-3.45589
ENSG00000083097.14	516.877	160.185	63.5262	117.138	845.798	503.439	254.105	199.135	-0.710493	-1.65208	-2	-0.765539
ENSG00000013392.7	4757.61	389.021	2932.79	70.2829	1115.98	228.836	815.253	0	2.09192	0.765535	1.84696	NA
ENSG00000203877.8	0	0	169.403	0	0	0	359.982	0	NA	NA	-1.08747	NA
ENSG00000065615.13	751.821	320.37	169.403	0	1409.66	732.275	455.271	105.424	-0.90689	-1.19264	-1.42626	NA
ENSG00000135324.5	375.91	22.8836	116.465	128.852	199.702	57.209	0	117.138	0.912538	NA	NA	0.137506
ENSG00000135318.11	4076.28	961.111	5209.15	1089.38	3806.09	2185.38	3186.9	1417.37	0.0989425	-1.18511	0.708894	-0.379705
ENSG00000188994.12	2408.18	1556.09	455.271	843.394	46.9888	57.209	0	0	5.67948	4.76553	NA	NA
ENSG00000135336.14	2349.44	732.275	1228.17	351.414	1879.55	903.902	1842.26	632.546	0.321928	-0.303781	-0.584962	-0.847996
ENSG00000146278.10	12510.8	4405.09	12017	2354.48	24492.9	28730.4	11117.1	9968.46	-0.969194	-2.70533	0.112303	-2.08196
ENSG00000146281.5	4945.57	812.368	1514.04	374.842	2854.57	1201.39	1821.08	304.559	0.792863	-0.564499	-0.266394	0.299561
ENSG00000135355.4	93.9775	491.997	74.1139	878.535	0	2185.38	0	1124.53	NA	-2.15116	NA	-0.356145
ENSG00000172469.15	305.427	102.976	137.64	199.135	1503.64	709.392	1058.77	351.415	-2.29956	-2.78427	-2.94342	-0.819431
ENSG00000014123.9	1997.02	446.23	1461.1	105.424	1139.48	1315.81	1259.94	597.404	0.809478	-1.56009	0.213706	-2.5025
ENSG00000184486.9	58.736	11.4418	0	0	93.9776	34.3254	52.9385	23.4276	-0.678072	NA	NA	NA
ENSG00000112238.11	23.4944	45.7672	95.2893	152.279	0	91.5344	222.342	339.7	NA	-1	-1.22239	-1.15754
ENSG00000164418.19	46.9888	34.3254	127.052	35.1414	11.7472	22.8836	582.323	58.5691	NA	NA	-2.1964	-0.736968
ENSG00000187772.7	246.691	343.254	148.228	468.553	0	45.7672	0	0	NA	2.90689	NA	NA
ENSG00000130349.9	8540.21	2105.29	2943.38	1124.53	2149.74	846.693	635.262	105.424	1.99011	1.31411	2.21205	3.41504
ENSG00000112320.11	140.966	80.0926	127.052	81.9967	211.45	217.394	317.631	175.707	-0.584963	-1.44057	-1.32193	-1.09954
ENSG00000118689.14	845.798	148.743	561.148	35.1414	12522.5	8432.61	8343.1	8469.09	-3.88807	-5.82508	-3.89413	-7.91289
ENSG00000118690.12	657.843	57.209	0	23.4276	939.776	160.185	328.219	210.848	-0.514574	-1.48543	NA	NA
ENSG00000183137.14	1174.72	263.161	529.385	187.421	646.096	389.021	529.385	269.417	0.862496	-0.5639	2.73e-07	-0.52356
ENSG00000135587.8	8481.48	1384.46	2943.38	573.977	869.293	755.159	158.815	11.7138	3.2864	0.874469	4.21205	NA
ENSG00000112367.10	364.163	80.0926	84.7016	152.28	305.427	240.278	137.64	140.566	0.253757	-1.58496	-0.70044	0.115477
ENSG00000146360.8	0	45.7672	0	0	0	34.3254	52.9385	23.4276	NA	0.415037	NA	NA
ENSG00000168438.14	1045.5	457.672	307.043	93.7105	716.579	549.206	328.219	222.563	0.544997	-0.263034	-0.0962149	-1.24793
ENSG00000123505.15	4146.76	1189.95	857.604	527.121	7236.27	10595.1	2689.27	2249.05	-0.803262	-3.15443	-1.64883	-2.09311
ENSG00000155115.6	4123.27	1578.97	825.841	245.99	4017.54	2974.87	1175.23	445.125	0.0374749	-0.913844	-0.509012	-0.85561
ENSG00000197498.12	2631.37	1247.16	825.841	304.559	1715.09	3398.22	635.262	468.553	0.617531	-1.44614	0.378513	-0.621489
ENSG00000112394.16	199.702	263.161	0	351.414	46.9888	2437.1	190.579	2213.91	2.08746	-3.21115	NA	-2.65535
ENSG00000173214.5	1303.94	194.511	529.385	11.7138	2678.36	1578.97	1016.42	1253.38	-1.03847	-3.02106	-0.941107	NA
ENSG00000203778.7	1245.2	125.86	1101.12	0	352.416	114.418	307.043	11.7138	1.82103	0.137504	1.84246	NA
ENSG00000277443.2	3148.25	549.206	2636.34	609.118	9961.62	4279.23	4880.93	2811.31	-1.66183	-2.96193	-0.888622	-2.20645
ENSG00000178425.13	2079.25	469.114	762.314	187.421	2854.57	1281.48	1302.29	363.128	-0.457207	-1.4498	-0.772589	-0.954199
ENSG00000188820.12	0	34.3254	10.5877	468.553	70.4832	549.206	63.5262	1288.52	NA	-4	NA	-1.45943
ENSG00000178033.5	11.7472	22.8836	137.64	0	0	22.8836	52.9385	46.8553	NA	NA	1.37851	NA
ENSG00000164451.13	0	297.487	0	491.98	0	80.0926	0	58.5691	NA	1.89308	NA	3.07039
ENSG00000111832.12	2314.2	1247.16	1545.8	1065.96	2102.75	1567.53	1217.59	339.7	0.138236	-0.329848	0.344334	1.64981
ENSG00000111834.12	0	80.0926	0	210.849	23.4944	491.997	0	726.256	NA	-2.61891	NA	-1.78427
ENSG00000196911.10	1574.12	491.997	550.561	70.2828	2196.73	892.46	762.314	292.845	-0.480805	-0.859138	-0.469484	-2.05889
ENSG00000170162.13	0	0	148.228	128.852	35.2416	22.8836	592.91	210.849	NA	NA	-2	-0.710494
ENSG00000153989.7	1632.86	732.275	529.385	702.829	4640.14	4794.11	1122.3	7344.56	-1.50677	-2.71081	-1.08407	-3.38543
ENSG00000111875.7	3559.4	835.251	3176.31	199.135	5380.21	2700.27	3917.45	1347.09	-0.596029	-1.69282	-0.302562	-2.75803
ENSG00000152661.7	7905.86	1624.74	1926.96	655.973	7729.65	3775.79	3800.99	1803.93	0.0325187	-1.21657	-0.980046	-1.45943
ENSG00000025156.12	1256.95	572.09	63.5262	58.5691	1022.01	572.09	359.982	163.993	0.298524	-7.57e-09	-2.5025	-1.48543
ENSG00000164434.11	58.736	102.976	0	0	0	80.0926	0	0	NA	0.36257	NA	NA
ENSG00000172594.12	399.405	102.976	518.797	58.5691	1773.83	1727.71	1069.36	1382.23	-2.15094	-4.06848	-1.0435	-4.56071
ENSG00000146373.16	4393.45	1178.51	1990.49	585.691	8563.71	2677.38	2583.4	480.266	-0.96288	-1.18386	-0.376149	0.286306
[truncated: 9,071 more rows]

## Sheet: Table S1 c
Gene Name	Gene Body Pol II Occupancy				TSS Region Pol II Occupancy				Pause Escape Index
	A549 - Mock - R1	A549 - H1N1 - R1	A549 - Mock - R2	A549 - H1N1 - R2	A549 - Mock - R1	A549 - H1N1 - R1	A549 - Mock - R2	A549 - H1N1 - R2	A549 - Mock - R1	A549 - H1N1 - R1	A549 - Mock - R2	A549 - H1N1 - R2
ENSG00000187634.11	27840.9	11338.8	14621.6	5552.35	1961.78	3695.7	1895.2	2202.2	3.82697	1.61735	2.94768	1.33416
ENSG00000187961.13	3606.39	2048.08	1175.23	644.26	1421.41	2299.8	1164.65	1721.93	1.34323	-0.167236	0.0130564	-1.41831
ENSG00000187583.10	2983.79	5537.83	1884.61	3490.72	12745.7	18146.7	11964.1	17266.2	-2.09479	-1.71231	-2.66637	-2.30635
ENSG00000187608.8	24845.3	19691.3	7379.63	7075.14	2748.84	3112.17	1757.56	1065.96	3.17608	2.66157	2.06998	2.73061
ENSG00000162571.13	223.197	915.344	148.228	281.132	46.9888	389.021	0	105.424	2.24793	1.23447	NA	1.41504
ENSG00000176022.4	9397.75	2379.89	4076.27	550.549	7424.22	6647.68	2763.39	4533.24	0.340076	-1.48195	0.560808	-3.0416
ENSG00000162572.20	28134.5	3833	15595.7	3432.15	975.018	45.7672	762.315	175.707	4.85077	6.38802	4.35462	4.28787
ENSG00000169972.11	4275.98	1498.88	741.139	456.838	4828.1	4496.63	3059.84	2998.74	-0.175199	-1.58496	-2.04564	-2.7146
ENSG00000224051.6	6637.17	4359.33	2318.71	2905.03	8352.26	9039.02	11307.7	10366.7	-0.331599	-1.05206	-2.28591	-1.83534
ENSG00000169962.4	434.646	1487.43	656.438	445.125	1703.34	1064.09	825.841	1194.81	-1.97046	0.483208	-0.331206	-1.4245
ENSG00000205116.3	0	995.437	179.991	281.132	0	640.74	0	644.26	NA	0.635589	NA	-1.1964
ENSG00000179403.11	5297.99	5423.41	2244.59	3596.14	0	57.209	0	0	NA	6.56681	NA	NA
ENSG00000215915.9	1174.72	537.765	539.972	199.135	0	57.209	0	105.424	NA	3.23266	NA	0.91754
ENSG00000160072.19	2525.65	1853.57	1450.51	1147.95	5262.74	6716.34	3038.67	3736.71	-1.05916	-1.85737	-1.06688	-1.7027
ENSG00000197785.13	7118.8	3363.89	2784.56	1956.21	5297.98	7299.87	2837.5	6032.61	0.426191	-1.11774	-0.0271705	-1.62472
ENSG00000197530.12	15200.9	3901.65	4626.82	4486.39	4217.24	5434.85	2742.21	3502.43	1.84978	-0.478155	0.754681	0.3572
ENSG00000189409.13	82.2304	171.627	0	46.8553	105.725	114.418	84.7016	11.7138	-0.36257	0.584962	NA	NA
ENSG00000169885.9	1303.94	228.836	878.778	0	505.13	125.86	148.228	140.566	1.36815	0.862496	2.56768	NA
ENSG00000187730.8	340.669	68.6508	264.692	222.562	258.438	34.3254	984.656	538.835	0.398549	1	-1.8953	-1.27563
ENSG00000067606.16	7435.98	7860.51	8946.61	12545.5	7553.44	13261	4118.62	7168.85	-0.0226114	-0.754499	1.11918	0.807356
ENSG00000157933.9	12921.9	10263.3	41302.6	33466.3	1198.21	858.135	412.92	316.273	3.43086	3.58015	NA	NA
ENSG00000157916.19	35464.8	9885.71	13202.9	4287.26	6778.13	14714.2	5442.08	6606.6	NA	-0.573788	1.27862	-0.623853
ENSG00000149527.17	15106.9	14851.5	33658.3	21518.3	223.197	778.042	423.508	1054.24	6.08075	4.25461	NA	4.35128
ENSG00000157873.17	270.186	697.95	423.508	843.394	35.2416	308.929	21.1754	632.546	2.9386	1.17585	NA	0.415037
ENSG00000157870.14	3253.97	926.786	1302.29	468.553	211.45	91.5344	423.507	105.424	3.94382	3.33985	1.62059	2.152
ENSG00000130762.14	13403.6	13924.7	3155.13	2120.2	1527.13	1773.48	487.034	562.262	3.13372	2.97299	2.69561	1.91489
ENSG00000158109.14	5485.94	1292.92	1482.28	304.559	3089.51	3455.42	2668.1	3326.72	0.828359	-1.41823	-0.847996	-3.44931
ENSG00000078900.14	1421.41	2997.75	4722.11	3057.3	105.725	183.069	31.7631	210.849	3.74894	4.03342	NA	3.85798
ENSG00000162592.9	176.208	400.463	1069.36	527.121	46.9888	22.8836	0	0	1.90689	NA	NA	NA
ENSG00000235169.7	505.13	80.0926	656.437	0	211.45	34.3254	381.157	257.704	1.25634	1.22239	0.78427	NA
ENSG00000169598.15	3735.61	2311.24	1895.2	2741.03	2854.57	4073.28	1376.4	4123.26	0.388071	-0.817522	0.461448	-0.589067
ENSG00000196581.10	1397.92	3318.12	7580.8	10753.3	0	57.209	0	35.1414	NA	5.85798	NA	8.25739
ENSG00000069424.14	24798.3	9874.27	13351.1	28652	199.702	102.976	381.158	0	6.95625	6.58329	5.13043	NA
ENSG00000158286.12	26125.8	12437.2	9677.16	5095.51	1303.94	2208.27	1365.81	1136.24	4.32453	2.49368	2.82482	2.16496
ENSG00000173673.7	0	91.5344	10.5877	0	11.7472	217.394	0	117.138	NA	-1.24793	NA	NA
ENSG00000187017.15	963.27	858.135	1175.23	1183.09	552.118	503.439	349.394	573.977	0.802962	0.769389	1.75002	1.0435
ENSG00000173662.20	258.438	320.37	222.342	281.131	11.7472	34.3254	105.877	35.1414	NA	3.22239	1.07039	3
ENSG00000204859.12	22554.6	3867.33	6892.59	2120.2	9820.66	22792.1	10460.7	17383.3	1.19953	-2.55912	-0.601855	-3.03543
ENSG00000116273.5	3336.2	1441.67	847.016	210.849	3723.86	5091.6	3006.91	3326.72	-0.158592	-1.82038	-1.82782	-3.97982
ENSG00000041988.15	8892.63	3443.98	2721.04	2260.76	2337.69	1075.53	2191.65	3408.72	1.92753	1.67903	0.312138	-0.59242
ENSG00000049246.14	4933.82	2494.31	4362.13	983.961	2372.93	4267.79	1799.91	2377.9	1.05603	-0.774847	1.27711	-1.27302
ENSG00000116288.12	45344.2	12391.5	22562.4	5353.21	7271.51	12769	7623.15	4638.67	NA	-0.0433028	1.56546	0.206694
ENSG00000049239.12	18102.4	5652.25	7898.43	2916.74	13591.5	19290.9	7146.7	10612.7	0.413478	-1.77102	0.144288	-1.86337
ENSG00000171621.13	13168.6	12254.2	6024.4	12709.5	22202.2	35080.5	12472.3	21799.4	-0.753599	NA	-1.04984	-0.778383
ENSG00000188807.12	4675.38	4107.61	2181.07	2260.77	3582.89	5846.76	677.612	4498.11	0.38396	-0.509339	1.6865	-0.992506
ENSG00000171608.15	11547.5	11213	8734.85	6676.87	58.736	240.278	84.7016	152.28	7.61912	5.54432	6.68825	5.45438
ENSG00000162444.11	117.472	697.95	529.385	480.266	0	308.928	31.7631	152.28	NA	1.17585	NA	1.65711
ENSG00000142657.20	210005	31922.6	74939.8	12545.5	3770.85	2425.66	1852.85	2459.9	NA	3.71813	NA	2.3505
ENSG00000120942.13	15858.7	2414.22	6850.24	2061.63	32680.7	51396.6	16643.9	17945.6	-1.04316	NA	-1.28076	-3.12177
ENSG00000204624.7	1268.7	800.926	1323.46	1019.1	28193.3	22174.2	18570.8	18648.4	-4.47393	-4.79107	-3.81065	-4.19368
ENSG00000132879.13	8551.96	2860.45	4139.79	2096.77	775.315	434.788	614.087	93.7105	3.4634	2.71786	2.75304	4.48382
ENSG00000116663.10	3477.17	5503.51	2096.37	5599.2	4851.59	3169.38	2604.57	2331.05	-0.480543	0.796152	-0.313158	1.26424
ENSG00000162490.6	528.624	1258.6	275.28	620.831	0	114.418	0	0	NA	3.45943	NA	NA
ENSG00000177674.15	13309.6	3203.7	5505.61	4228.69	9914.63	15297.7	10016	14068.3	0.424834	-2.2555	-0.863328	-1.73417
ENSG00000215910.7	822.304	652.183	232.929	421.697	0	45.7672	0	210.848	NA	3.83289	NA	1
ENSG00000083444.16	24774.8	11807.9	13647.6	14501.7	129.219	102.976	0	105.424	7.58291	6.8413	NA	7.10387
ENSG00000116688.16	8963.11	3775.79	3441	1675.08	4675.38	5698.02	1810.5	5493.78	0.938915	-0.593679	0.926443	-1.71357
ENSG00000120949.14	1104.24	1521.76	1048.18	2565.33	82.2303	148.743	63.5262	23.4276	3.74724	3.35484	4.04439	NA
ENSG00000204518.2	281.933	2849.01	434.095	4052.98	0	114.418	0	140.566	NA	4.63807	NA	4.84967
ENSG00000116731.22	44721.6	72289.3	23472.9	29671.1	3289.21	3775.79	1207	2471.61	NA	NA	4.2815	3.58553
ENSG00000189337.16	11488.8	11910.9	29740.9	20581.2	46.9888	68.6508	116.465	128.852	7.93369	7.43879	7.99641	7.31947
ENSG00000171729.13	14366.8	18318.3	8533.69	12451.8	36745.2	37059.9	24997.5	34778.3	NA	NA	-1.55054	NA
ENSG00000142621.19	11935.2	77335	15574.5	10109	1656.35	2070.97	1122.3	3607.86	2.84913	NA	3.79466	1.48643
ENSG00000142634.12	22977.5	29268.1	16982.7	17371.6	14366.8	18604.4	7432.56	13424	0.677482	0.65369	1.19213	0.371911
ENSG00000162438.11	305.427	51659.7	868.192	28148.3	211.45	10881.2	1005.83	11022.7	0.530515	NA	-0.212303	1.35257
ENSG00000116786.11	2760.59	8158	1905.79	11983.2	2278.96	4519.51	815.253	3561	0.276604	0.85205	1.22507	1.75066
ENSG00000162461.7	469.888	732.275	434.095	1792.21	35.2416	22.8836	10.5877	0	3.73697	NA	NA	NA
ENSG00000162460.6	176.208	2471.43	2646.93	5341.5	187.955	171.627	285.868	890.249	-0.0931078	3.848	3.2109	2.58496
ENSG00000162458.12	9221.55	5434.85	8036.07	9640.47	58.736	423.347	0	140.566	7.29462	3.68233	NA	6.09979
ENSG00000065526.10	5086.54	4714.02	2414	2565.32	11747.2	18489.9	7062	9804.46	-1.20756	-1.97171	-1.54865	-1.9343
ENSG00000183888.4	93.9776	526.323	105.877	808.253	0	45.7672	0	0	NA	3.52356	NA	NA
ENSG00000186510.11	46.9888	1521.76	1164.65	1077.67	11.7472	80.0926	74.1139	0	NA	4.24793	3.974	NA
ENSG00000184908.17	281.933	263.161	2530.46	3104.16	0	34.3254	0	0	NA	2.9386	NA	NA
ENSG00000055070.16	69484.6	85493.1	29677.3	29097.1	15482.8	28856.2	12747.6	20206.3	NA	NA	1.21914	0.526069
ENSG00000157191.19	8610.7	5720.9	3832.75	2577.04	9198.05	22162.7	5452.66	10636.1	-0.0951982	-1.95382	-0.508582	-2.04519
ENSG00000142623.9	41491.1	41224.8	31826.6	14560.3	70.4832	125.86	84.7016	81.9967	NA	NA	8.55363	7.47226
ENSG00000074964.16	14930.7	17780.6	8628.98	10413.6	2102.75	2391.34	1958.72	2131.91	2.82793	2.89441	2.13928	2.28824
ENSG00000117148.7	975.017	1189.95	412.92	2506.75	93.9776	22.8836	0	0	3.37504	NA	NA	NA
ENSG00000179023.8	10455	5595.04	3832.75	2319.33	7753.15	20149	4235.08	7555.41	0.43134	-1.84849	-0.14401	-1.7038
ENSG00000009709.11	14731	14519.6	3695.11	3397	9914.63	10801.1	667.026	913.677	0.571223	0.426834	2.4698	1.89451
ENSG00000053372.4	9902.89	6796.43	2879.85	1967.92	12299.3	12151.2	7369.04	4744.09	-0.312656	-0.838248	-1.35548	-1.26946
ENSG00000040487.12	19406.4	10457.8	5696.18	6278.6	9832.4	13524.2	5865.58	7649.12	0.980914	-0.370964	-0.0422782	-0.28485
ENSG00000158748.3	1809.07	5583.6	2689.28	3092.45	23.4944	1796.36	0	1546.22	NA	1.63612	NA	0.999999
ENSG00000169914.5	3418.43	1418.78	1069.36	1042.53	1914.79	4828.44	1503.45	3022.16	0.836147	-1.7669	-0.491536	-1.53549
ENSG00000127472.10	587.36	709.391	582.324	1030.81	35.2416	0	0	0	4.05889	NA	NA	NA
ENSG00000158786.4	93.9776	228.836	222.342	210.848	223.197	11.4418	0	70.2829	-1.24793	NA	NA	1.58496
ENSG00000158816.15	481.635	778.042	645.849	515.408	0	0	137.64	0	NA	NA	2.2303	NA
ENSG00000183114.7	23.4944	22.8836	243.517	35.1414	187.955	205.952	762.315	1967.92	NA	NA	-1.64636	-5.80736
ENSG00000158825.5	1961.78	881.019	8184.29	3397.01	352.416	183.069	1715.21	3830.42	2.47681	2.26679	2.25447	-0.173238
ENSG00000142794.18	11993.9	4313.56	10439.5	6829.15	11477	16636.4	15415.7	29483.7	0.0635521	-1.94739	-0.562352	-2.11014
ENSG00000162551.13	411.152	1453.11	508.21	1569.65	23.4944	68.6508	857.604	1183.1	NA	4.40372	-0.754888	0.407877
ENSG00000070886.11	411.152	3741.47	2572.81	7649.12	0	114.418	105.877	0	NA	5.03122	4.60288	NA
ENSG00000197880.8	18372.6	14039.1	68417.7	58264.5	117.472	0	0	58.5691	7.2891	NA	NA	NA
ENSG00000011007.12	5074.79	2791.8	1768.15	749.684	1538.88	5389.09	899.955	5927.19	1.72147	-0.948846	0.974312	-2.983
ENSG00000057757.9	10032.1	2219.71	2879.85	702.829	33890.6	30938.6	31985.5	32177.9	NA	-3.80097	-3.47335	-5.51675
ENSG00000011009.10	4933.82	3638.49	1259.94	2506.76	8340.51	3043.52	4531.54	2940.17	-0.757429	0.257601	-1.84665	-0.230076
ENSG00000189266.11	21051	9061.9	13594.6	3490.72	2607.88	3947.42	2901.03	2202.2	3.01294	1.1989	2.2284	0.664579
ENSG00000158055.15	693.085	297.487	582.324	620.832	93.9776	125.86	497.621	1089.38	2.88264	1.24101	0.226773	-0.811237
ENSG00000001461.16	4616.65	1292.92	2583.4	2307.62	4557.91	3112.17	1926.96	2143.63	0.0184728	-1.26728	0.422943	0.106351
ENSG00000117602.11	4146.76	1624.74	2202.24	1710.22	7612.18	11968.1	4849.17	6138.04	-0.876325	-2.88092	-1.13876	-1.8436
ENSG00000169504.14	1903.05	1865.01	847.016	1499.37	9985.11	12551.6	6172.63	14021.4	-2.39147	-2.75062	-2.86542	-3.22521
ENSG00000187010.19	187.955	286.045	508.21	550.549	0	0	95.2893	0	NA	NA	2.41504	NA
ENSG00000183726.10	5626.91	2139.62	2625.75	1253.38	46.9888	45.7672	31.7631	105.424	6.90388	5.54689	NA	3.57155
ENSG00000204178.9	1480.15	697.95	592.911	1042.53	1985.28	3398.21	1365.81	2354.48	-0.423598	-2.28358	-1.20387	-1.17532
ENSG00000157978.11	6801.63	2517.2	3271.6	1792.21	4240.74	4519.51	4711.53	4052.98	0.681565	-0.844349	-0.526199	-1.17724
ENSG00000117643.14	5157.02	8180.89	9475.99	13927.7	82.2304	57.209	169.403	93.7105	5.97072	7.15987	5.80574	7.21553
ENSG00000175087.9	8598.95	2917.66	4171.55	1159.67	1562.38	1544.64	1143.47	1534.51	2.46042	0.917538	1.86716	-0.404067
ENSG00000197245.5	1221.71	675.066	1821.08	1101.1	0	45.7672	0	234.276	NA	3.88264	NA	2.23266
ENSG00000142684.8	446.393	354.696	42.3508	93.7105	8892.62	21190.2	6564.38	15017.1	-4.31622	-5.90067	-7.27612	-7.32418
ENSG00000142675.17	375.91	4267.79	285.868	1921.07	657.843	2620.17	317.631	1862.5	-0.807355	0.703828	-0.152003	0.0446687
ENSG00000188782.8	211.45	6144.25	42.3508	3783.56	0	675.066	0	398.269	NA	3.18614	NA	3.24793
ENSG00000130695.14	6766.39	2288.36	4796.23	1522.8	14719.2	17025.4	13224	14326	-1.12124	-2.8953	-1.46319	-3.23384
ENSG00000142669.14	5521.18	3352.45	2901.03	2869.88	951.523	137.302	518.797	0	2.53667	4.60979	2.48332	NA
ENSG00000169442.8	23.4944	57.209	105.877	105.424	0	34.3254	0	0	NA	0.736966	NA	NA
ENSG00000117682.16	16728	6590.48	8607.8	4884.66	11488.8	25034.6	6723.19	10109	0.542043	-1.92547	0.356499	-1.04931
ENSG00000198830.10	7941.1	4817	2382.23	1241.66	14178.9	12551.6	9814.8	8070.82	-0.83633	-1.38167	-2.04264	-2.70044
ENSG00000117713.18	7271.52	3993.19	4097.44	3795.27	4322.97	6670.57	2212.83	4158.4	0.750234	-0.740269	0.88883	-0.131826
ENSG00000060642.10	12569.5	2723.15	4595.06	866.823	669.59	629.299	741.14	737.97	4.2305	2.11346	2.63227	0.232175
ENSG00000204160.11	6143.78	3684.26	2212.83	3115.87	2654.87	3032.08	1821.08	3502.43	1.21049	0.281069	0.281094	-0.168719
ENSG00000175793.11	11406.5	6498.94	2837.5	6278.6	6860.36	17334.3	5696.19	7168.85	0.733503	-1.41536	-1.00537	-0.191299
ENSG00000090273.13	67123.5	70470	34071.2	31088.5	8927.87	20183.3	3737.46	4744.1	NA	NA	NA	2.71217
ENSG00000142784.15	3359.7	2345.57	1577.57	2389.62	1162.97	675.066	1058.77	819.968	1.53051	1.79684	0.575313	1.54314
ENSG00000142765.17	4205.5	21762.3	2615.16	19198.9	469.888	1533.2	222.342	1639.93	3.16189	3.82721	3.55605	3.54932
ENSG00000181773.6	2337.69	1155.62	688.2	515.408	2267.21	2757.47	1048.18	1639.93	0.0441682	-1.25468	-0.60699	-1.66985
ENSG00000130775.15	152.714	7276.98	984.656	5880.33	82.2304	1979.43	1641.09	5575.77	0.893085	1.87825	-0.736966	0.0767257
ENSG00000130768.14	775.315	354.696	2181.07	667.687	2607.88	1453.11	5823.24	3701.57	-1.75002	-2.03449	-1.41679	-2.47089
ENSG00000158156.7	646.096	286.045	381.157	11.7138	23.4944	11.4418	2286.94	2167.06	NA	NA	-2.58496	NA
ENSG00000130770.17	10079.1	9027.58	5526.78	5915.47	5720.88	13959	6977.3	9007.92	0.817056	-0.628783	-0.336229	-0.6067
ENSG00000130766.4	2278.96	1910.78	730.552	1101.1	26877.6	38284.2	14515.7	21389.4	-3.55996	NA	-4.31249	-4.27988
ENSG00000130772.13	8399.24	3054.96	3197.49	1651.65	10055.6	18226.8	9063.07	9956.74	-0.259667	-2.57683	-1.50306	-2.59177
ENSG00000180098.9	22425.4	19165	9232.48	6114.61	10243.5	35011.9	7210.23	33396.1	1.13042	NA	0.356673	NA
ENSG00000188060.7	82.2304	8867.4	264.692	2354.48	0	1853.57	31.7631	1089.38	NA	2.2582	NA	1.11189
ENSG00000198492.15	14343.3	6544.71	5272.68	1921.07	881.04	1258.6	381.157	222.562	4.02503	2.37851	3.79008	3.10963
ENSG00000116329.10	845.798	5457.74	974.068	4544.96	23.4944	457.672	116.465	445.125	NA	3.57592	3.06413	3.35198
ENSG00000060656.19	25973	41316.3	20180.2	18484.4	1903.05	2196.83	539.973	796.539	3.77063	NA	5.22391	4.53642
ENSG00000121766.15	7189.29	1498.88	2975.14	1405.66	17162.6	54886.3	21249.5	37331.9	-1.25535	NA	-2.8364	NA
ENSG00000168528.11	18325.6	6064.15	7781.96	5247.79	0	102.976	0	81.9967	NA	5.87992	NA	6
ENSG00000142910.15	446.394	812.368	539.973	597.405	46.9888	114.418	84.7016	0	3.24793	2.82782	2.67243	NA
ENSG00000121764.11	70.4832	102.976	243.517	445.125	46.9888	34.3254	84.7016	58.5691	0.584963	1.58496	1.52356	2.926
ENSG00000121774.17	7189.29	3386.77	3620.99	2213.91	12217.1	22975.1	10450.1	16258.8	-0.764978	-2.76209	-1.52905	-2.87655
ENSG00000084652.15	24669.1	8146.56	7347.86	3115.87	19077.4	15389.2	14219.3	14818	0.370838	-0.917657	-0.952451	-2.24964
ENSG00000160050.14	540.371	3215.15	624.674	2553.61	998.512	881.019	148.228	609.119	-0.885829	1.86764	2.07529	2.06774
ENSG00000160051.11	8281.77	1887.9	3589.23	1429.09	12734	11178.6	7517.27	9289.05	-0.620669	-2.56589	-1.06653	-2.70044
ENSG00000222046.2	787.062	4164.82	465.859	4252.11	5556.42	800.926	2170.48	81.9967	-2.81961	2.37851	-2.22005	5.69647
ENSG00000084623.11	19418.1	7974.93	6543.2	1862.5	46.9888	2025.2	95.2893	4193.54	8.69087	1.97741	6.10154	-1.17093
ENSG00000183615.5	8810.39	7448.61	3853.92	7625.69	1350.93	1350.13	190.579	257.704	2.70526	2.46387	4.33787	4.88708
ENSG00000182866.16	10196.6	24393.9	25103.4	26309.2	364.163	3649.93	275.28	2073.34	4.80735	2.74058	6.51084	3.66554
ENSG00000116478.11	11911.7	6224.34	4817.4	4802.66	11441.8	23753.2	11995.9	17406.7	0.0580653	-1.93213	-1.31621	-1.85774
ENSG00000162526.6	34501.5	8661.44	12048.8	2459.9	9949.87	17082.6	5283.26	7192.28	NA	-0.979849	1.18939	-1.54785
ENSG00000162521.18	30131.6	8661.44	14674.6	4872.95	3394.94	6201.45	2043.43	1745.36	3.14982	0.482001	2.84425	1.48127
ENSG00000162522.10	18642.8	34680.1	13171.1	27621.2	986.764	1727.71	497.622	843.394	4.23977	NA	4.72618	5.03342
ENSG00000116497.17	17291.9	4725.46	7347.86	2354.48	528.624	2185.38	370.57	667.687	5.03171	1.11257	4.30951	1.81816
ENSG00000121905.9	657.843	1853.57	1344.64	2858.17	23.4944	183.069	0	93.7106	NA	3.33985	NA	4.93074
ENSG00000142920.16	8164.3	5938.29	3335.12	761.398	7224.51	10801.1	8216.05	13353.7	0.176429	-0.863052	-1.30071	-4.13245
ENSG00000121903.14	4957.32	995.437	2202.24	468.552	7647.43	14176.4	8057.24	12791.5	-0.625415	-3.83202	-1.87131	-4.77083
ENSG00000142698.14	375.91	183.069	190.579	175.707	0	0	0	46.8553	NA	NA	NA	1.90689
ENSG00000189280.3	11.7472	0	42.3508	0	0	34.3254	137.64	81.9967	NA	NA	-1.70044	NA
ENSG00000189433.5	270.186	125.86	243.517	210.849	35.2416	91.5344	105.877	140.566	2.9386	0.459432	1.20163	0.58496
ENSG00000188910.7	93.9776	45.7672	74.1139	0	105.725	125.86	1492.87	983.96	-0.169924	-1.45943	-4.3322	NA
ENSG00000187513.8	0	34.3254	63.5262	0	0	45.7672	95.2893	0	NA	-0.415037	-0.584963	NA
ENSG00000020129.15	17256.6	2459.99	6860.83	1335.37	2126.24	2070.97	1037.59	421.697	3.02077	0.248347	2.72514	1.66297
ENSG00000116819.6	399.405	2276.92	465.859	2389.62	587.36	1304.37	550.56	2694.18	-0.556393	0.803734	-0.241007	-0.173066
ENSG00000134698.10	2549.14	1487.43	1207	1639.93	1033.75	1544.64	1492.87	1440.8	1.30212	-0.0544464	-0.306661	0.186769
ENSG00000092847.11	10396.3	3043.52	3800.98	2319.33	0	148.743	0	46.8553	NA	4.35484	NA	5.62935
ENSG00000126070.19	7541.7	3958.86	11064.2	4451.25	4710.62	3844.44	6013.82	5692.91	0.678972	0.042311	0.87954	-0.354957
ENSG00000092850.11	93.9776	949.67	31.7631	1663.36	0	114.418	243.517	386.556	NA	3.05311	NA	2.10535
ENSG00000116863.10	12181.8	5091.6	5420.9	1124.53	9221.55	11968.1	4658.59	5224.36	0.401652	-1.23301	0.218641	-2.21594
ENSG00000116871.15	8692.93	8020.7	5166.8	4837.81	164.461	240.278	254.105	187.421	5.72403	5.06095	4.34578	4.69
ENSG00000054118.13	12675.2	14759.9	6426.73	7625.69	17573.8	36773.9	14632.2	17699.6	-0.471415	NA	-1.18699	-1.21477
ENSG00000134690.10	23012.8	7448.61	8332.52	3279.87	10854.4	17837.8	10693.6	9347.62	1.08415	-1.25989	-0.359921	-1.51096
ENSG00000185090.14	6366.98	1384.46	2244.59	257.704	2807.58	2849.01	1408.16	831.68	1.18128	-1.04114	0.672638	-1.69031
ENSG00000197982.13	19418.1	20949.9	6903.18	10120.7	1468.4	457.672	783.489	105.424	3.72509	5.51649	3.13928	6.58496
ENSG00000183520.11	10736.9	5812.44	3250.42	1792.21	11.7472	11.4418	105.877	0	NA	NA	4.94017	NA
ENSG00000174574.15	9632.7	6670.57	4457.42	2776.17	13603.2	22654.8	9910.09	16247.1	-0.497939	-1.76393	-1.15269	-2.54901
ENSG00000168653.10	9679.69	5423.41	2466.93	2600.47	27899.6	54508.7	15500.4	24833.3	-1.52721	NA	-2.65151	-3.25543
ENSG00000131236.16	11488.8	5480.62	4880.93	3069.02	1280.44	1224.27	931.718	913.678	3.16551	2.16242	2.38919	1.74802
ENSG00000188800.5	35.2416	675.066	0	796.539	129.219	240.278	190.579	773.112	-1.87447	1.49033	NA	0.0430674
ENSG00000084073.8	11312.6	2837.57	4309.19	866.822	12522.5	31625.1	8470.16	18015.8	-0.146599	-3.47835	-0.974971	-4.37739
ENSG00000187801.14	1844.31	411.905	656.438	70.2829	4299.47	2677.38	2805.74	2131.91	-1.22108	-2.70044	-2.09565	-4.92283
ENSG00000187815.9	328.921	228.836	158.815	222.563	0	34.3254	0	128.852	NA	2.73697	NA	0.788496
ENSG00000164002.11	1773.83	366.138	984.656	257.704	5579.91	11865.1	6712.6	9324.2	-1.65338	-5.0182	-2.76918	-5.17719
ENSG00000117010.15	3430.18	1132.74	1143.47	398.27	4698.88	8947.48	8523.1	11245.3	-0.454032	-2.98167	-2.89796	-4.81943
ENSG00000171793.13	21379.9	10171.8	37025.2	6325.46	2784.08	4267.79	1418.75	913.677	2.94098	1.25301	NA	2.79141
ENSG00000044012.3	82.2304	80.0926	31.7631	0	35.2416	0	0	0	1.22239	NA	NA	NA
ENSG00000177181.14	1480.15	549.206	1249.35	515.408	1409.66	778.043	2043.43	1253.38	0.0703904	-0.502501	-0.709814	-1.28204
ENSG00000171960.10	9891.14	2974.87	3017.49	1218.24	9010.1	17506	6585.55	13470.9	0.134595	-2.55695	-1.12595	-3.46698
ENSG00000065978.18	12334.6	3913.1	3144.55	1393.94	11993.9	13867.5	10788.9	12990.6	0.0404074	-1.82532	-1.77862	-3.22023
ENSG00000164010.13	11042.4	2448.55	5897.35	2225.62	27218.2	19153.6	14378.1	12440.1	-1.30152	-2.96762	-1.28573	-2.48271
ENSG00000164011.17	11112.8	4290.68	4648	1862.5	20310.9	23123.9	11032.4	20100.9	-0.870025	-2.43011	-1.24706	-3.43195
ENSG00000186973.10	892.787	228.836	963.481	562.262	46.9888	0	0	128.852	4.24793	NA	NA	2.12553
ENSG00000179178.10	58.736	274.603	222.342	152.279	0	0	243.517	0	NA	NA	-0.131247	NA
ENSG00000117399.13	34043.4	13981.9	13594.6	3865.56	18302.1	17929.3	16421.5	8176.24	NA	-0.35876	-0.272554	-1.08076
ENSG00000142949.16	6449.21	9405.16	5537.37	8504.23	70.4832	503.439	201.166	46.8552	6.5157	4.22356	4.78274	7.50383
ENSG00000066135.12	20545.8	8238.1	13149.9	7426.56	15800	23593	16326.2	30303.6	0.378925	-1.51797	-0.312138	-2.02872
ENSG00000117407.16	446.394	2242.59	158.815	5962.33	422.899	263.161	201.166	1101.1	0.0780029	3.09115	-0.341037	2.43693
ENSG00000117408.10	12334.6	3913.1	3462.18	2436.47	19911.5	44645.9	9391.29	30045.9	-0.690894	NA	-1.43964	-3.6243
ENSG00000132768.13	6590.18	3123.61	2075.19	679.4	37473.5	70927.7	21524.8	32084.1	NA	NA	-3.37468	-5.56145
ENSG00000117410.13	5885.34	5755.23	1884.61	2237.34	20404.9	6590.48	5802.06	3888.98	-1.79371	-0.19551	-1.6223	-0.79761
ENSG00000117411.16	12581.2	5617.92	5791.47	1663.36	5615.16	3032.08	1746.97	1417.37	1.16388	0.889731	1.72907	0.230884
ENSG00000159214.12	5603.41	4199.14	3377.48	2694.18	18960	6865.07	6447.91	7977.11	-1.75858	-0.709181	-0.932886	-1.56602
ENSG00000171872.4	176.208	160.185	476.446	421.697	23.4944	22.8836	63.5262	23.4276	NA	NA	2.90689	NA
ENSG00000178028.13	9350.77	1716.27	4902.11	527.121	4992.56	5766.67	4340.96	4076.41	0.905306	-1.74846	0.175388	-2.95109
ENSG00000198520.10	9550.47	8947.49	6606.73	5681.2	6789.88	13329.7	7252.58	11104.7	0.492187	-0.575089	-0.134558	-0.966902
ENSG00000142945.12	24915.8	9851.39	9888.91	2659.03	8540.21	13867.5	8332.53	7379.7	1.54472	-0.493304	0.247058	-1.47266
ENSG00000173846.12	21051	14977.3	3748.05	2143.63	8070.32	18867.5	7485.5	15673.1	1.38319	-0.333126	-0.99796	-2.87016
ENSG00000222009.8	15753	22174.2	6892.59	9078.21	4616.65	2734.59	2604.57	1698.5	1.77071	3.01949	1.404	2.41814
ENSG00000126088.13	6237.76	2963.43	2202.24	421.697	4264.23	8238.09	6024.4	5587.49	0.548743	-1.47504	-1.45185	-3.72792
ENSG00000186603.5	281.933	68.6508	444.684	128.852	693.084	194.511	2890.44	796.539	-1.29768	-1.5025	-2.70044	-2.62803
ENSG00000132773.11	8211.29	3032.08	1556.39	808.254	1374.42	2643.05	1556.39	1335.37	2.57878	0.1981	-1.84e-07	-0.724364
ENSG00000132763.14	10043.9	1098.41	6829.07	1054.24	1656.35	766.6	1122.3	128.852	2.60023	0.518873	2.60523	3.03242
ENSG00000117448.13	15271.4	6922.29	6193.81	2975.31	728.327	572.09	105.877	409.983	4.3901	3.59694	5.87036	2.8594
ENSG00000132780.16	5920.59	1750.6	2085.78	1581.36	3665.13	17723.3	6564.38	15028.8	0.691878	-3.33973	-1.65407	-3.24849
ENSG00000159596.6	10196.6	4141.93	4457.42	2284.19	35347.3	125082	28639.8	44852.2	NA	NA	-2.68374	NA
ENSG00000117472.9	246.691	480.556	296.456	433.411	0	45.7672	0	0	NA	3.39232	NA	NA
ENSG00000171357.5	599.107	2059.52	667.025	1909.35	352.416	308.929	201.166	152.28	0.765534	2.73697	1.72935	3.64829
ENSG00000085999.11	16281.6	6659.13	5611.48	2190.48	14660.5	17151.2	10016	8504.23	0.15131	-1.36491	-0.835849	-1.95693
ENSG00000173660.11	9209.8	5274.67	2519.87	2096.77	5215.76	17025.4	5706.77	9652.18	0.820294	-1.69054	-1.17932	-2.20269
ENSG00000117481.10	13462.3	5606.48	4679.76	2787.89	9080.57	17208.5	2848.09	5997.48	0.568068	-1.61795	0.716439	-1.10518
ENSG00000117480.15	704.832	1144.18	539.973	456.839	152.714	240.278	158.815	316.273	2.20645	2.25154	1.76553	0.530516
ENSG00000197587.10	387.658	240.278	74.1139	0	105.725	91.5344	4351.54	351.415	1.87447	1.39232	-5.87564	NA
ENSG00000186118.8	458.141	457.672	645.85	433.411	399.405	263.161	359.982	35.1414	0.19794	0.798365	0.843274	3.62449
ENSG00000186377.7	164.461	102.976	508.21	433.412	23.4944	34.3254	10.5877	23.4276	NA	1.58496	NA	NA
ENSG00000162368.13	2584.38	5309	1863.43	4673.81	7377.24	12116.9	3822.16	7215.7	-1.51326	-1.1905	-1.03642	-0.626541
ENSG00000186790.5	23.4944	377.579	84.7016	292.845	35.2416	114.418	0	421.698	NA	1.72247	NA	-0.526071
ENSG00000186564.5	5732.63	5148.81	8607.8	6805.72	0	102.976	0	0	NA	5.64386	NA	NA
ENSG00000123080.10	31952.4	32838	14621.6	15649.7	740.074	1681.94	254.105	503.694	5.43211	NA	5.84654	4.95744
ENSG00000123091.4	1773.83	995.437	1397.58	1241.66	13086.4	19428.2	12017	14841.4	-2.88313	-4.28668	-3.10408	-3.57928
ENSG00000134717.17	9127.57	5103.04	3959.8	3022.16	2995.53	4942.86	2689.28	2928.45	1.60742	0.0460126	0.55821	0.0454436
ENSG00000134748.12	9914.63	3272.35	3853.92	1499.37	5027.8	17071.2	6257.33	9535.05	0.979633	-2.38316	-0.69922	-2.66889
ENSG00000203995.9	2607.88	1235.71	1736.38	1557.94	105.725	331.812	105.877	257.704	4.62449	1.89691	4.03562	2.59585
ENSG00000174348.13	199.702	6121.36	232.929	5329.79	82.2304	57.209	137.64	269.417	1.28011	6.74147	0.758992	4.30616
ENSG00000157184.6	2549.14	800.926	1651.68	456.839	0	0	116.465	0	NA	NA	3.82597	NA
ENSG00000211452.10	176.208	240.278	116.465	222.563	0	57.209	0	0	NA	2.07039	NA	NA
ENSG00000116212.14	4698.88	2414.22	3313.95	831.68	1985.28	1853.57	2022.25	995.674	1.24298	0.38125	0.71259	-0.259645
ENSG00000162390.17	4769.36	2070.97	12938.2	7824.83	3371.44	1762.04	2445.76	2014.78	0.50043	0.233059	2.40328	1.95744
ENSG00000162398.11	340.669	434.788	179.991	374.842	11.7472	0	74.1139	0	NA	NA	1.28011	NA
ENSG00000143001.4	211.45	114.418	497.622	163.993	93.9776	11.4418	169.403	35.1414	1.16993	NA	1.55459	2.22239
ENSG00000169174.10	21650.1	18581.5	3790.4	2483.33	10408	22586.1	2805.74	2705.89	1.05668	-0.28157	0.433967	-0.123828
ENSG00000162409.10	5180.51	1304.37	5135.03	1967.92	6155.53	5217.46	3970.39	4275.54	-0.248788	-2	0.371094	-1.11943
ENSG00000172456.17	6613.67	8375.4	6109.1	7953.68	481.635	709.392	412.921	597.404	3.77944	3.5615	3.88702	3.73484
ENSG00000134709.10	176.208	137.302	275.28	632.546	152.714	194.511	465.859	58.569	0.206451	-0.5025	-0.758992	3.43296
ENSG00000162607.12	6355.23	2574.41	1969.31	562.263	845.798	583.532	211.754	0	2.90956	2.14136	3.21723	NA
ENSG00000125703.14	2055.76	938.227	1450.52	363.128	15330.1	29165.1	21440.1	24165.6	-2.89862	-4.95816	-3.88567	-6.05633
ENSG00000187140.5	2901.56	560.648	1365.81	819.967	422.899	617.857	592.911	421.697	2.77844	-0.140178	1.20387	0.959357
ENSG00000088035.15	3160	480.556	878.779	714.543	11265.6	10320.5	6109.1	6477.74	-1.83392	-4.42467	-2.79739	-3.1804
ENSG00000185483.11	15659	13798.8	10566.5	25313.5	4687.13	12185.5	1768.15	4041.26	1.74022	0.179377	2.57919	2.64703
ENSG00000177414.13	340.669	400.463	74.1139	784.826	0	80.0926	148.228	140.566	NA	2.32193	-1	2.48112
ENSG00000162437.14	1303.94	411.905	508.21	679.401	3124.75	2334.13	2392.82	2085.06	-1.26087	-2.5025	-2.23522	-1.61775
ENSG00000116675.15	3206.98	2459.99	2572.81	3315.01	23.4944	823.809	190.579	81.9967	NA	1.57827	3.75489	5.3373
ENSG00000152760.9	164.461	34.3254	148.228	117.138	0	0	179.991	70.2829	NA	NA	-0.280108	0.736965
ENSG00000198160.14	8293.52	3512.63	3049.26	1323.66	16775	22883.6	10270.1	9394.48	-1.01625	-2.70369	-1.75192	-2.82728
ENSG00000116717.11	14366.8	10663.8	6712.6	3373.58	19758.8	28627.4	14780.4	18941.2	-0.459753	-1.42468	-1.13874	-2.48918
ENSG00000116754.13	66348.1	52151.7	38158.1	27246.3	70224.7	112278	21270.7	26930.1	NA	NA	NA	0.0168448
ENSG00000197568.13	4851.59	1384.46	2244.59	1370.52	6049.8	11418.9	3155.13	3631.28	-0.31843	-3.04403	-0.491248	-1.40576
ENSG00000162623.15	7847.13	1956.55	2784.57	1007.39	9104.07	15515.1	5251.5	7344.56	-0.214347	-2.98729	-0.915278	-2.86606
ENSG00000162624.14	46.9888	171.627	5135.04	714.542	70.4832	45.7672	158.815	81.9967	-0.584963	1.90689	5.01495	3.12338
ENSG00000057468.6	1080.74	21773.7	1175.24	14712.5	68803.3	3032.08	31276.1	269.417	NA	2.84421	-4.73404	5.77106
ENSG00000184005.10	2396.43	2505.75	4033.91	3479	270.186	1304.37	2223.42	4744.09	3.14886	0.941897	0.859401	-0.447459
ENSG00000162614.18	2760.59	583.531	3313.95	1300.23	1491.89	514.881	1979.9	1194.81	0.887834	0.180571	0.743123	0.121989
ENSG00000137959.15	704.832	3810.12	84.7016	46.8553	93.9776	491.997	0	0	2.90689	2.95311	NA	NA
ENSG00000137965.10	199.702	2505.75	254.105	468.552	35.2416	1475.99	0	152.28	2.5025	0.763561	NA	1.62148
ENSG00000137976.7	23.4944	80.0926	95.2893	222.562	0	34.3254	0	351.414	NA	1.22239	NA	-0.658962
ENSG00000117133.10	4769.36	823.81	1821.08	386.555	6355.23	8764.42	5706.77	3783.56	-0.414148	-3.41128	-1.64788	-3.291
ENSG00000122432.17	657.843	2231.15	899.954	2202.2	7424.23	11830.8	3546.88	4263.83	-3.49643	-2.40669	-1.97863	-0.953206
ENSG00000162643.12	8011.59	9965.81	6077.34	3256.44	70.4832	0	190.579	0	6.82867	NA	4.99498	NA
ENSG00000142871.16	46154.7	27037	26723.4	6840.87	22930.5	28375.7	19629.6	11069.6	NA	-0.0697204	0.445071	-0.694346
ENSG00000097033.14	3594.64	881.019	1323.46	597.404	7753.15	11991	4520.95	6559.73	-1.10893	-3.76664	-1.77231	-3.45686
ENSG00000143013.12	22413.6	7929.16	12451.1	3724.99	5427.2	6476.06	2339.88	3139.3	2.0461	0.292053	2.41177	0.246793
ENSG00000197147.13	1961.78	480.556	995.243	784.824	5321.48	6498.94	3218.66	3139.3	-1.43966	-3.75743	-1.69334	-2
ENSG00000162664.16	4745.87	1052.65	2742.21	562.263	29790.9	36979.9	17321.5	21530	-2.65013	NA	-2.65915	-5.25896
ENSG00000097046.12	11065.9	2746.03	4002.15	1429.09	11958.6	11991	7284.34	5739.77	-0.111938	-2.12653	-0.864022	-2.0059
ENSG00000137948.18	411.152	366.138	465.859	550.55	0	0	42.3508	11.7138	NA	NA	3.45943	NA
ENSG00000172031.6	540.371	869.577	3176.31	3842.13	904.534	137.302	370.569	456.838	-0.743225	2.66297	3.09954	3.07215
ENSG00000203910.8	317.174	354.696	190.579	784.825	11.7472	102.976	0	81.9967	NA	1.78427	NA	3.25873
ENSG00000122484.8	22284.4	4279.23	11148.8	3877.27	17938	30412.3	19142.6	29272.8	0.313021	-2.82923	-0.779889	-2.91645
ENSG00000122483.17	10654.7	1842.13	6373.8	585.691	4135.01	7700.32	847.016	4462.96	1.36553	-2.06354	2.91169	-2.92979
ENSG00000117505.12	5403.71	2379.89	2318.71	468.553	7506.46	19302.3	4976.22	8351.95	-0.474182	-3.0198	-1.10173	-4.15583
ENSG00000137942.16	2419.92	1956.55	1005.83	3443.86	6989.58	10846.8	4309.2	12112.1	-1.53024	-2.47089	-2.09903	-1.81435
ENSG00000117528.11	3535.91	1681.94	2011.66	995.674	4311.22	8787.3	2763.39	4322.4	-0.286017	-2.38529	-0.45805	-2.11809
ENSG00000143036.16	13015.9	16682.1	13859.3	14747.7	1656.35	743.716	487.034	737.97	2.97419	4.48741	4.83069	4.32078
ENSG00000117569.18	6085.05	1796.36	2583.4	562.263	7412.48	10618	5283.27	5470.35	-0.284688	-2.56336	-1.03216	-3.28232
ENSG00000162627.16	1480.15	1064.09	1768.15	2682.46	14284.6	16247.4	8374.87	17781.6	-3.27065	-3.93252	-2.24383	-2.72875
ENSG00000099260.10	552.118	148.743	402.332	1042.53	0	22.8836	211.754	245.99	NA	NA	0.925998	2.08342
ENSG00000162688.16	2748.84	709.392	1101.12	1159.67	4381.7	5057.27	3705.69	3935.84	-0.672667	-2.83371	-1.75077	-1.76296
ENSG00000122435.9	5204.01	1475.99	1757.56	1077.67	6778.13	18055.1	4732.71	7028.29	-0.381265	-3.61265	-1.42909	-2.70526
ENSG00000181656.6	140.966	125.86	10.5877	316.273	0	34.3254	0	0	NA	1.87447	NA	NA
ENSG00000162692.10	152.714	125.86	158.815	70.2828	0	57.209	0	0	NA	1.1375	NA	NA
ENSG00000162695.11	8410.99	2562.96	2276.35	1499.37	8634.18	17368.6	9317.18	13845.7	-0.0377831	-2.7606	-2.03317	-3.20701
ENSG00000170989.8	0	45.7672	52.9385	140.566	0	68.6508	52.9385	0	NA	-0.584963	0	NA
ENSG00000243480.7	281.933	125.86	434.095	128.852	93.9775	57.209	31.7631	58.5691	1.58496	1.1375	NA	1.1375
ENSG00000162631.18	1268.7	1693.39	2244.59	1733.64	11.7472	22.8836	0	58.5691	NA	NA	NA	4.88752
ENSG00000162636.15	2290.7	1029.76	2064.6	1698.5	2243.71	1544.64	1958.73	1757.07	0.0299022	-0.584962	0.0759467	-0.0489078
ENSG00000143107.8	587.36	3524.07	889.367	2085.06	0	148.743	0	140.566	NA	4.56635	NA	3.89077
ENSG00000116266.10	8387.5	1510.32	3832.75	773.111	15294.8	18421.3	9232.48	12826.6	-0.866733	-3.60845	-1.26834	-4.05232
ENSG00000121957.12	4769.36	1350.13	3906.86	1616.51	0	91.5344	0	281.131	NA	3.88264	NA	2.52356
ENSG00000215717.5	4710.63	2105.29	2519.87	878.536	0	57.209	95.2893	0	NA	5.20163	4.72489	NA
ENSG00000116299.16	2842.82	9233.53	1630.51	3151.02	82.2304	526.323	84.7016	175.707	5.11151	4.13286	4.26679	4.16457
ENSG00000031698.12	5615.16	2540.08	1355.23	2143.63	8833.89	16556.3	9063.07	15075.7	-0.653721	-2.70443	-2.74147	-2.8141
ENSG00000143126.7	12452	3123.61	3896.27	3139.3	293.68	1350.13	116.465	1147.95	5.40599	1.21011	5.06413	1.45138
ENSG00000143028.8	223.197	789.484	529.385	491.98	234.944	526.323	359.982	573.977	-0.0740006	0.584961	0.556391	-0.222394
ENSG00000162650.16	6695.9	789.484	2329.29	585.69	0	0	0	58.5691	NA	NA	NA	3.32193
ENSG00000174151.14	8211.29	1819.25	3271.6	222.563	13896.9	15595.2	8046.65	7508.55	-0.759086	-3.09969	-1.29839	-5.07625
ENSG00000156097.12	46.9888	171.627	497.621	550.548	0	0	0	140.566	NA	NA	NA	1.96962
ENSG00000168765.16	3218.73	1567.53	3716.28	1534.51	3113.01	4359.32	4129.2	7695.98	0.0481837	-1.47561	-0.152003	-2.32633
ENSG00000184371.13	24058.3	26739.5	10968.9	6009.18	1339.18	1304.36	296.456	550.548	4.16711	4.35755	5.20945	3.44823
ENSG00000168710.17	28263.8	6270.11	20868.4	3631.28	20487.1	27689.2	7517.27	14876.5	0.464237	-2.14276	1.47304	-2.03449
ENSG00000186150.4	0	34.3254	0	0	0	91.5344	0	0	NA	-1.41504	NA	NA
ENSG00000197106.6	1585.87	617.857	1799.91	550.549	1245.2	400.463	1090.53	550.549	0.348896	0.625605	0.72289	-2.62e-07
ENSG00000162775.14	23048	10091.7	7305.51	1604.79	4534.42	3935.98	3451.59	2342.76	2.34565	1.35837	1.08172	-0.545824
ENSG00000143125.5	23.4944	251.72	0	175.707	0	102.976	0	70.2829	NA	1.28951	NA	1.32193
ENSG00000134255.13	2795.83	766.601	285.868	784.826	2384.68	3844.44	1323.46	1745.36	0.229482	-2.32623	-2.2109	-1.15308
ENSG00000064886.13	352.416	2505.75	264.692	3361.86	23.4944	881.019	0	1089.38	NA	1.508	NA	1.62575
ENSG00000173947.13	763.568	125.86	137.64	11.7138	293.68	400.463	889.366	737.969	1.37851	-1.66985	-2.69188	NA
ENSG00000116459.10	15753	6178.57	4468.01	1288.52	540.37	755.159	264.692	93.7104	4.86553	3.03242	4.07724	3.78136
ENSG00000143110.11	1033.75	663.624	1397.58	304.559	82.2304	148.743	296.456	0	3.65208	2.15754	2.23704	NA
ENSG00000064703.11	8775.15	3009.19	3271.6	1077.67	951.523	1098.41	52.9385	1030.82	3.20511	1.45396	5.94954	0.0641292
ENSG00000143079.14	3582.9	1578.97	1831.67	1030.82	1773.83	3764.35	2128.13	2448.19	1.01426	-1.25342	-0.216424	-1.24793
ENSG00000134245.17	4217.24	33501.6	5833.83	46703	528.624	11.4418	434.096	644.26	2.99599	NA	3.74836	NA
ENSG00000116489.12	5356.72	2597.29	1609.33	1604.79	5532.93	10206.1	4700.94	7250.85	-0.0466924	-1.97435	-1.54649	-2.17576
ENSG00000155363.18	4933.82	4084.72	2117.54	2752.75	481.635	80.0926	31.7631	0	3.35669	5.67243	NA	NA
ENSG00000184599.13	187.955	137.302	254.105	81.9967	35.2416	22.8836	0	175.707	2.41503	NA	NA	-1.09953
ENSG00000198799.11	7248.02	3695.7	4192.73	1300.23	15165.6	33730.4	30206.7	39592.7	-1.06515	NA	-2.84891	NA
ENSG00000118655.4	6883.86	1887.9	1799.91	491.98	1397.92	1910.78	772.903	890.25	2.29994	-0.0173815	1.21957	-0.85561
ENSG00000163349.21	1515.39	789.484	825.841	327.987	281.933	1567.53	349.394	585.691	2.42627	-0.989508	1.24101	-0.836503
ENSG00000116774.11	1221.71	14176.4	825.841	11561.5	3089.51	1979.43	338.806	128.852	-1.33848	2.84033	1.2854	6.48748
ENSG00000198765.11	704.832	1258.6	2339.88	1780.5	0	11.4418	0	46.8553	NA	NA	NA	5.24793
ENSG00000173218.14	11312.5	4805.55	4827.99	2249.05	6942.59	10331.9	4902.11	7836.55	0.704379	-1.10434	-0.0219781	-1.8009
ENSG00000163393.12	1703.34	491.997	624.674	550.549	411.152	331.812	698.788	1218.23	2.05063	0.568284	-0.16175	-1.14585
ENSG00000163399.15	2936.8	835.251	1672.86	1136.24	223.197	308.929	783.489	1124.53	3.71786	1.43494	1.09433	0.0149504
ENSG00000134247.9	1292.19	526.323	1111.71	1054.24	4240.74	3180.82	1937.55	1429.08	-1.71449	-2.59538	-0.801455	-0.438883
ENSG00000183508.4	352.416	400.463	264.692	538.835	15588.5	16624.9	27475.1	34942.3	-5.46706	-5.37554	-6.69766	NA
ENSG00000065183.15	7858.88	2540.08	2604.57	1019.1	12252.3	18055.1	8396.05	13142.9	-0.640661	-2.82946	-1.68866	-3.68891
ENSG00000092621.12	14590	11533.3	8216.06	8129.39	22037.7	24279.5	17480.3	30245.1	-0.594993	-1.07393	-1.08921	-1.89548
ENSG00000273136.6	5133.52	2826.12	4542.12	2038.2	35453	46224.8	17427.4	71840.9	NA	NA	-1.93991	NA
ENSG00000171943.11	5333.23	4222.02	4732.7	6700.31	20252.1	30469.5	12789.9	13365.5	-1.92499	-2.85136	-1.43427	-0.996211
ENSG00000215784.5	6355.23	1853.57	1609.33	585.69	1938.29	892.46	1207	128.852	1.71316	1.05445	0.415038	2.18442
ENSG00000117281.15	810.557	697.95	359.982	175.707	23.4944	137.302	84.7016	257.704	NA	2.34578	2.08746	-0.55254
ENSG00000186141.8	28275.5	7174.01	9941.85	3151.02	10901.4	25069	8152.53	10437	1.37504	-1.80505	0.286267	-1.72782
ENSG00000186364.11	4217.24	3935.98	2318.71	2694.18	19829.3	4805.56	11053.6	4240.4	-2.23326	-0.287981	-2.25312	-0.654356
ENSG00000268043.7	10549	3455.42	8067.83	4029.55	1715.09	2322.69	1291.7	1511.08	2.62075	0.573069	2.64291	1.41504
ENSG00000116128.10	14672.2	11544.8	7644.32	5728.05	152.714	137.302	211.754	140.566	6.58612	6.39375	5.17393	5.34873
ENSG00000178104.19	13074.6	4668.26	7781.96	4252.11	0	34.3254	338.806	81.9967	NA	7.08746	4.5216	5.69647
ENSG00000271383.6	9750.17	7860.52	34971.2	29835.1	6742.89	11682.1	8385.47	8691.65	0.532061	-0.571599	NA	1.77931
ENSG00000178096.8	1574.12	549.206	1143.47	878.535	7130.55	4462.3	5018.57	1757.07	-2.17946	-3.02237	-2.13386	-1
ENSG00000136631.12	15635.5	6281.55	9528.93	4826.09	3676.87	6064.15	3419.83	3514.14	2.08828	0.0508141	1.47839	0.457681
ENSG00000023902.13	9797.16	1315.81	8364.28	1206.52	375.911	320.37	423.508	0	4.7039	2.03814	4.30378	NA
ENSG00000118292.8	305.427	411.905	370.569	398.27	117.472	171.627	0	0	1.37851	1.26303	NA	NA
ENSG00000159208.15	35.2416	183.069	95.2893	234.276	164.461	251.72	709.376	784.825	-2.22239	-0.459432	-2.89617	-1.74416
ENSG00000266472.5	32457.5	11956.7	10958.3	5177.51	24387.2	46236.3	26162.2	23357.3	0.41243	NA	-1.25546	-2.17355
ENSG00000117360.12	27676.4	10675.2	13721.7	5903.76	28557.4	57563.7	25675.2	45039.6	-0.0452098	NA	-0.903919	NA
ENSG00000163125.15	6919.1	8260.98	4648	8527.65	234.944	583.532	95.2893	503.694	4.8802	3.82343	5.60815	4.08153
ENSG00000143369.14	939.776	629.299	571.735	70.2829	3488.92	640.741	1821.09	245.991	-1.89239	-0.0259947	-1.67138	-1.80736
ENSG00000143379.12	20334.4	5045.83	10735.9	3244.73	7952.85	14428.1	12853.5	10729.9	1.35438	-1.51572	-0.259711	-1.72546
ENSG00000143412.9	1115.98	983.995	1090.53	585.69	317.174	308.929	275.28	386.555	1.81497	1.67138	1.98606	0.599463
ENSG00000143363.15	6660.66	2562.96	3684.52	2635.61	4851.59	6190.01	6934.94	8398.8	0.457208	-1.27213	-0.912407	-1.67205
ENSG00000163141.18	1045.5	903.902	1154.06	1030.81	1104.24	34.3254	391.745	128.852	-0.0788553	4.71882	1.55873	3
ENSG00000143443.9	5274.49	1121.3	4033.91	515.408	9432.99	7059.59	7453.74	7684.26	-0.838684	-2.65442	-0.885785	-3.89812
ENSG00000213190.3	30237.3	16030	9190.12	4240.4	187.955	549.206	190.579	491.981	7.3298	4.86728	5.59163	3.10753
ENSG00000143458.11	18772	15538	7231.4	8668.22	6672.41	6395.96	3748.05	3935.84	1.4923	1.28056	0.948136	1.13906
ENSG00000143398.19	18360.9	11132.9	10566.5	6079.47	422.899	995.436	190.579	632.546	5.44018	3.48335	5.79297	3.2647
ENSG00000159352.15	18067.2	9313.63	7485.5	5950.62	18302.1	36041.6	19629.6	50252.3	-0.0186383	NA	-1.39086	NA
ENSG00000143373.17	32668.9	15915.5	14399.3	8562.79	13544.5	31030.1	9920.68	21131.7	1.27021	-0.963234	0.537485	-1.30326
ENSG00000159377.10	13286.1	6350.2	5897.35	1335.37	10971.9	28650.3	11741.8	14138.6	0.276106	-2.17367	-0.99351	-3.40432
ENSG00000143375.14	1468.4	1281.48	1768.15	468.553	0	0	0	128.852	NA	NA	NA	1.8625
ENSG00000178796.12	411.152	2471.43	359.982	4006.12	23.4944	274.603	0	199.135	NA	3.16993	NA	4.33039
ENSG00000186226.8	11.7472	0	0	81.9967	23.4944	0	0	152.28	NA	NA	NA	-0.893085
ENSG00000184330.11	0	503.439	31.7631	35.1414	0	160.185	0	0	NA	1.65208	NA	NA
ENSG00000160678.11	281.933	45.7672	211.754	70.2829	164.461	57.209	148.228	46.8553	0.777608	-0.321928	0.514573	0.584961
ENSG00000143553.10	3230.48	1373.02	847.016	737.97	28486.9	34554.2	34695.9	23345.6	-3.14048	NA	NA	-4.98345
ENSG00000169418.9	2478.66	1487.43	497.622	386.556	657.843	606.415	307.043	175.707	1.91375	1.29445	0.696608	1.1375
ENSG00000143578.15	6672.41	1842.13	2657.51	948.819	49396.9	46591	30609	30174.8	NA	NA	-3.52581	-4.99107
ENSG00000143575.14	5004.3	5114.49	2191.65	2495.04	14590	19073.5	8692.5	13740.3	-1.54374	-1.89891	-1.98775	-2.46128
ENSG00000143595.12	70.4831	194.511	0	105.424	0	34.3254	0	0	NA	2.5025	NA	NA
ENSG00000160712.12	6707.65	4199.14	2837.5	2541.9	10408	14668.4	3462.18	4990.08	-0.633814	-1.80454	-0.287061	-0.973158
ENSG00000163239.12	622.602	983.995	952.893	1546.22	46.9888	11.4418	0	0	3.72792	NA	NA	NA
ENSG00000160716.5	199.702	366.138	243.517	339.701	70.4832	629.299	232.93	374.842	1.5025	-0.78136	0.0641291	-0.142019
ENSG00000160688.18	44451.4	22906.5	13721.7	10308.2	30531	82403.8	22181.2	53684.4	NA	NA	-0.692885	NA
ENSG00000163352.5	3700.36	732.276	1217.59	398.27	9033.59	1567.53	4097.44	480.267	-1.28763	-1.09803	-1.7507	-0.270089
ENSG00000160685.13	23870.3	24782.9	4796.23	7274.28	7259.77	13558.5	3356.31	7157.14	1.71722	0.870146	0.515026	0.0234205
ENSG00000169242.11	10607.7	22837.8	3959.8	4252.11	728.326	1201.39	423.508	562.263	3.86439	4.24865	3.22497	2.91886
ENSG00000169241.17	9832.4	24554.1	4171.55	8879.07	5967.57	10183.2	4150.38	5095.51	0.720399	1.26977	0.00734266	0.801182
ENSG00000163462.17	3571.15	1441.67	3536.29	585.691	657.843	1121.3	741.139	679.401	2.44057	0.36257	2.25442	-0.214124
ENSG00000173171.14	7377.24	4199.14	2901.03	925.391	9597.46	13352.6	3610.41	7203.99	-0.379572	-1.66895	-0.315596	-2.96066
ENSG00000143630.9	15729.5	6350.2	4150.38	1792.21	951.523	1750.59	381.157	1229.95	4.04709	1.85896	3.44479	0.543143
ENSG00000160752.14	54436.5	24577	21524.8	5985.76	20287.4	44199.7	19153.2	29237.7	NA	NA	0.168417	-2.28822
ENSG00000160753.15	38554.3	41339.2	20021.3	23755.6	11758.9	2128.18	6638.49	1019.1	NA	NA	1.59261	4.5429
ENSG00000125459.14	12287.6	4702.58	2805.74	1206.52	21356.4	36327.7	11138.3	26613.8	-0.797469	NA	-1.98907	-4.46325
ENSG00000132676.15	6684.16	3558.4	3578.64	4158.4	317.174	4279.23	476.447	2588.75	4.3974	-0.266123	2.90903	0.683772
ENSG00000132718.8	1268.7	629.299	783.49	316.273	223.197	137.302	963.481	1136.24	2.50696	2.1964	-0.298342	-1.84503
ENSG00000173080.5	164.461	91.5344	0	105.424	164.461	137.302	63.5262	363.128	0	-0.584962	NA	-1.78427
ENSG00000116586.11	7342	1910.78	3144.55	679.4	14214.1	20400.7	12218.2	16844.5	-0.95308	-3.41639	-1.95811	-4.63187
ENSG00000132698.14	1256.95	12986.4	1079.95	11257	1139.48	926.786	307.044	245.99	0.141554	3.80863	1.81444	5.51608
ENSG00000196189.12	505.13	34977.6	412.92	14372.8	1139.48	16121.5	794.078	17102.2	-1.17365	NA	-0.943418	-0.250833
ENSG00000160785.13	8434.49	5858.2	1778.73	2120.2	25197.7	86397	30566.7	55418.1	-1.57892	NA	-4.10304	NA
ENSG00000163472.18	7353.75	2368.45	2604.57	1780.5	10431.5	14428.1	6098.51	9207.06	-0.504397	-2.60687	-1.22741	-2.37046
ENSG00000163467.11	12393.3	1681.94	3335.13	632.546	35.2416	400.463	243.517	163.993	8.45806	2.07039	3.77565	1.94753
ENSG00000132677.12	1045.5	915.344	476.447	445.125	0	11.4418	105.877	140.566	NA	NA	2.16993	1.66297
ENSG00000163382.11	15647.3	3546.96	4637.41	409.984	28381.2	28055.3	16548.6	23076.2	-0.859025	-2.98362	-1.83531	-5.8147
ENSG00000132702.12	223.197	1590.41	508.21	1675.07	46.9888	389.021	52.9385	281.132	2.24793	2.03148	3.26304	2.57491
ENSG00000132692.18	58.736	423.347	719.964	503.694	0	34.3254	0	46.8553	NA	3.62449	NA	3.42626
ENSG00000143303.11	28674.9	4050.4	17776.8	5622.63	14026.1	10926.9	6956.11	5927.19	1.03167	-1.43175	1.35364	-0.0761025
ENSG00000198400.11	1315.69	35458.1	2911.62	27328.3	246.691	7929.16	211.754	6430.88	2.41504	NA	3.78136	2.08731
ENSG00000187800.13	5509.44	2654.5	4595.06	2038.2	0	11.4418	391.745	58.5691	NA	NA	3.5521	5.12101
ENSG00000160838.13	528.624	881.019	1132.88	1686.79	176.208	171.627	772.902	784.825	1.58496	2.3599	0.551644	1.10384
ENSG00000158473.6	58.736	91.5344	0	199.135	35.2416	11.4418	0	0	0.736966	NA	NA	NA
ENSG00000158481.12	0	0	0	35.1414	0	11.4418	0	81.9967	NA	NA	NA	-1.22239
ENSG00000163565.18	2549.14	3466.86	2054.01	1194.81	317.175	1155.62	0	46.8553	3.00666	1.58496	NA	4.67242
ENSG00000158716.8	2560.89	766.601	1058.77	327.986	4581.41	2734.59	3091.61	2506.76	-0.839146	-1.83478	-1.54597	-2.93412
ENSG00000181036.13	70.4832	1315.81	0	1311.95	0	102.976	0	0	NA	3.67557	NA	NA
ENSG00000158714.10	2537.4	2288.36	529.386	234.277	0	34.3254	0	0	NA	6.05889	NA	NA
ENSG00000162728.4	93.9776	423.347	370.569	1054.24	0	34.3254	0	128.852	NA	3.62449	NA	3.03242
ENSG00000162734.12	18501.8	10045.9	7390.22	4849.52	10020.4	11487.6	5833.82	9031.35	0.884734	-0.193465	0.341175	-0.897101
ENSG00000162736.15	20416.6	8798.74	7337.28	3209.58	9667.94	25229.2	7030.23	13892.6	1.07846	-1.51972	0.0616724	-2.11386
ENSG00000171786.5	1186.47	1430.23	868.192	562.263	822.304	663.624	402.333	222.562	0.528929	1.1078	1.10962	1.33703
ENSG00000162738.5	234.944	3672.82	698.788	2377.9	23.4944	606.415	402.333	1440.8	NA	2.59851	0.796467	0.72282
ENSG00000026751.16	916.282	514.881	455.271	304.559	211.449	125.86	116.465	117.138	2.11548	2.03242	1.96683	1.37851
ENSG00000162755.13	164.461	80.0926	95.2893	70.2829	563.865	514.881	296.456	421.697	-1.77761	-2.6845	-1.63743	-2.58496
ENSG00000158793.13	17468.1	5091.6	9528.93	1932.78	8046.83	16030	9931.26	10659.6	1.11823	-1.65458	-0.0596628	-2.4634
ENSG00000143222.11	19206.7	7780.42	6479.67	2553.61	458.14	205.952	328.219	93.7105	5.38967	5.23947	4.30319	4.76818
ENSG00000143258.15	22860	6567.59	8268.99	1581.36	46800.8	31030.1	17078	19667.5	NA	-2.24023	-1.04635	-3.63657
ENSG00000143224.17	31329.8	7826.19	14589.9	4568.38	16363.8	17597.5	11095.9	12381.5	0.937023	-1.16899	0.394937	-1.43843
ENSG00000158869.10	1879.55	3443.98	2350.47	1874.21	3911.82	377.579	2530.46	175.707	-1.05745	3.18923	-0.106452	3.41504
ENSG00000248485.1	199.702	3901.65	116.465	3537.57	23.4944	881.019	127.052	1803.93	NA	2.14684	-0.125531	0.971618
ENSG00000173110.7	328.922	148.743	201.166	81.9967	3665.13	4851.32	762.315	1897.64	-3.47805	-5.02748	-1.922	-4.53249
ENSG00000132185.16	669.59	1544.64	24817.6	9921.59	0	45.7672	0	0	NA	5.07681	NA	NA
ENSG00000081721.11	4428.69	1636.18	2286.94	597.405	45191.4	76499.9	27750.4	30479.4	NA	NA	-3.60101	-5.67298
ENSG00000152332.15	5897.09	2231.15	1916.37	1768.79	0	22.8836	0	70.2829	NA	NA	NA	4.65344
ENSG00000132196.13	3888.32	2917.66	3017.49	1628.22	1985.28	8936.04	2498.7	5482.07	0.969808	-1.61482	0.272175	-1.75142
ENSG00000143198.12	19218.4	9519.58	6098.52	5681.2	2067.51	1361.57	794.077	632.545	3.21653	2.80562	2.94111	3.16695
ENSG00000143157.11	31893.6	7917.73	14155.8	3057.31	10090.8	18284	6924.35	9605.33	1.66022	-1.20742	1.03164	-1.65157
ENSG00000197965.11	10948.4	2951.98	4648	2108.48	6073.3	16911	4806.82	8363.67	0.850165	-2.5182	-0.0484719	-1.98793
ENSG00000143155.12	9386.01	2151.06	4309.19	1534.51	12205.3	15377.8	7337.28	8656.51	-0.378927	-2.83773	-0.767827	-2.49601
ENSG00000213064.9	9538.72	3466.87	5060.92	1874.21	11136.3	21808.1	9963.02	15017.1	-0.223407	-2.65316	-0.977184	-3.00225
ENSG00000143184.4	199.702	171.627	10.5877	117.138	0	22.8836	0	58.5691	NA	NA	NA	0.999999
ENSG00000143153.12	37473.6	12597.4	18793.2	6618.3	1867.8	1155.62	476.446	573.977	NA	3.44639	5.30175	3.5274
ENSG00000117475.13	9479.99	2997.75	5336.2	1206.52	2878.06	11464.7	3684.52	8363.66	1.71979	-1.93524	0.534338	-2.79328
ENSG00000120370.12	11758.9	2654.5	6892.59	1253.38	33726.2	58856.6	23960	28464.6	NA	NA	-1.79751	-4.50527
ENSG00000076258.9	728.326	377.579	1323.46	234.276	810.557	2814.68	1334.05	3022.16	-0.154328	-2.89812	-0.0114953	-3.6893
ENSG00000117523.15	9303.78	4725.46	4213.9	2155.34	5309.73	12814.8	6818.48	7906.82	0.809178	-1.43928	-0.694293	-1.87518
ENSG00000283683.1	528.624	6853.64	921.131	16364.2	199.702	125.86	0	117.138	1.40439	5.76698	NA	7.12619
ENSG00000180999.10	10760.4	8135.12	12620.5	8902.5	0	45.7672	0	0	NA	7.47371	NA	NA
ENSG00000094975.13	3124.75	1407.34	2001.08	2061.63	199.702	400.463	116.465	140.566	3.96782	1.81323	4.10281	3.87447
ENSG00000117560.7	82.2304	194.511	116.465	1183.09	0	45.7672	0	140.566	NA	2.08746	NA	3.07325
ENSG00000117592.8	7342	3283.8	3028.08	1827.35	6684.15	11807.9	4679.77	5528.92	0.135429	-1.84632	-0.628032	-1.59724
ENSG00000117593.9	13943.9	1212.83	5124.45	480.266	15471	11979.6	10344.2	8234.82	-0.149934	-3.30412	-1.01335	-4.09983
ENSG00000185278.15	13826.4	3180.82	7210.22	2167.06	2443.42	2459.99	1863.44	2272.48	2.50046	0.370749	1.95208	-0.0685314
ENSG00000116161.17	7259.77	5160.25	1302.29	1745.36	422.899	526.323	359.982	386.555	4.10154	3.29342	1.85505	2.17478
ENSG00000120332.15	1010.26	2162.5	1027.01	2249.05	0	537.765	0	351.414	NA	2.00765	NA	2.67807
ENSG00000116183.10	1292.19	2093.85	3112.78	7028.29	0	45.7672	0	0	NA	5.5157	NA	NA
ENSG00000198797.6	2020.52	3009.19	1524.63	1569.65	11.7472	57.209	148.228	117.138	NA	5.71699	3.36257	3.74416
ENSG00000116191.17	3101.26	1475.99	7474.91	5517.21	5709.14	5240.34	4616.24	9417.91	-0.880418	-1.82798	0.69534	-0.771469
ENSG00000116199.11	8587.2	2620.17	5082.1	1019.1	9479.99	4656.81	4012.74	2858.17	-0.142697	-0.829681	0.340836	-1.48779
ENSG00000186283.13	19406.4	8352.51	7792.55	7028.29	751.821	228.836	1270.52	773.111	4.69	5.18982	2.61667	3.18443
ENSG00000057252.12	4017.54	3684.26	6723.19	5540.64	19606.1	32494.7	16633.3	25219.8	-2.28691	-3.14076	-1.30686	-2.18644
ENSG00000162779.21	1903.05	2631.61	1715.21	3139.3	16117.1	15801.1	13933.4	19374.6	-3.08221	-2.58601	-3.02209	-2.62565
ENSG00000162782.15	481.635	537.765	677.612	1159.67	187.955	11.4418	910.542	269.418	1.35755	NA	-0.426265	2.1058
ENSG00000116260.16	5474.19	1956.55	2805.74	4170.12	6202.51	9084.79	4700.94	11514.7	-0.180206	-2.21514	-0.744568	-1.46531
ENSG00000121454.5	4569.66	3684.26	1492.87	2506.75	4487.43	8844.51	1768.15	3479	0.0261984	-1.26341	-0.244154	-0.472853
ENSG00000135835.11	2220.22	4668.25	1164.65	18625	58.736	11.4418	63.5262	93.7105	5.24031	NA	4.1964	7.63481
ENSG00000153029.14	11535.7	8055.03	10068.9	6770.58	23.4944	274.603	63.5262	363.128	NA	4.87447	7.30834	4.22073
ENSG00000135838.13	3829.59	663.624	995.244	409.983	2067.51	995.437	561.147	327.986	0.889297	-0.584963	0.826671	0.32193
ENSG00000135829.16	27605.9	7746.1	12906.4	4205.26	28205	30972.9	21154.2	17734.7	-0.0309744	-1.99947	-0.712858	-2.07631
ENSG00000135862.5	7365.49	4084.72	2593.99	2635.61	8786.9	13558.5	5124.45	6348.89	-0.254572	-1.73089	-0.982225	-1.26837
ENSG00000058085.14	2772.34	3135.05	5939.7	4240.4	4405.2	8158	4489.19	4697.24	-0.668103	-1.37973	0.403936	-0.147613
ENSG00000116698.21	10995.4	4565.28	5029.16	5610.92	7753.15	4794.11	3155.13	2998.74	0.504044	-0.070561	0.672615	0.903882
ENSG00000143344.15	4769.36	5526.39	8576.04	5739.77	293.68	1270.04	783.49	1803.93	4.02148	2.12146	3.45232	1.66985
ENSG00000198860.11	4135.01	594.974	1598.74	140.566	11665	17059.7	5325.62	7215.71	-1.49622	-4.84162	-1.73601	-5.68182
ENSG00000121481.10	3136.5	1887.9	3133.96	8141.1	22801.3	22940.8	11900.6	9991.89	-2.86189	-3.60306	-1.92497	-0.295534
ENSG00000143341.11	2701.86	3890.21	4563.3	4990.08	35.2416	22.8836	0	0	6.26053	NA	NA	NA
ENSG00000116711.9	7083.56	2654.5	1386.99	1511.08	9797.16	10721	6532.61	5470.35	-0.467888	-2.01392	-2.2357	-1.85605
ENSG00000116741.7	10196.6	1796.36	952.893	117.138	18830.7	13203.8	16135.7	10132.5	-0.885007	-2.87781	-4.08179	-6.43463
ENSG00000116747.12	4146.76	2128.17	2636.34	1967.92	14731	28764.6	9221.89	14208.8	-1.8288	-3.75661	-1.80653	-2.85205
ENSG00000000971.15	18713.3	3718.59	3028.08	1698.5	24128.7	54245.5	2593.98	4790.95	-0.366689	NA	0.223235	-1.49605
ENSG00000203724.10	2396.43	846.693	1058.77	374.842	15565	11064.2	8110.18	8715.08	-2.69935	-3.70792	-2.93734	-4.53916
ENSG00000143355.15	1738.59	789.484	328.219	433.411	0	125.86	0	152.28	NA	2.64909	NA	1.50901
ENSG00000151414.14	4029.29	2276.92	1016.42	1710.22	11300.8	14714.2	6331.44	12662.6	-1.48783	-2.69205	-2.63904	-2.88833
ENSG00000118200.14	6883.86	4050.4	4595.06	3221.3	15165.6	12677.5	6278.51	4615.24	-1.13952	-1.64614	-0.450337	-0.518764
ENSG00000170128.4	0	640.741	52.9385	1030.81	70.4832	961.111	349.394	1839.07	NA	-0.584962	-2.72247	-0.83519
ENSG00000163362.10	87093.7	59371.5	36305.2	27914	8692.93	7791.86	4457.42	3010.45	NA	NA	NA	3.21294
ENSG00000163395.16	223.197	446.23	476.446	222.562	0	11.4418	0	93.7105	NA	NA	NA	1.24793
ENSG00000198892.6	2302.45	1098.41	847.016	2061.63	19312.4	6910.85	13467.6	9968.46	-3.06828	-2.65344	-3.99095	-2.27358
ENSG00000134375.10	26807.1	10572.2	13329.9	3443.86	29391.5	65069.5	16569.7	20440.6	-0.132782	NA	-0.313884	-2.56934
ENSG00000170075.8	834.051	491.997	370.57	234.276	46.9888	0	137.64	0	4.14975	NA	1.42884	NA
ENSG00000133067.17	14637	7917.73	5844.41	5575.77	140.966	194.511	74.1139	0	6.69813	5.34717	6.30117	NA
ENSG00000163444.11	13086.4	4473.74	4732.7	1675.07	7447.72	10560.8	3070.43	4650.39	0.813195	-1.23916	0.624222	-1.47313
ENSG00000143847.15	1386.17	5343.32	1619.92	3701.56	5297.98	4542.39	6130.28	4064.69	-1.93434	0.234284	-1.92003	-0.135012
ENSG00000163485.16	3512.41	16441.9	7485.5	26121.8	0	297.487	0	679.401	NA	5.78841	NA	5.26485
ENSG00000159388.5	12569.5	9073.35	3303.36	2366.19	22954	46991.5	25336.3	44899.1	-0.868819	NA	-2.9392	NA
ENSG00000188770.9	117.472	137.302	285.868	152.28	0	34.3254	0	0	NA	2	NA	NA
ENSG00000122188.12	70.4832	629.299	84.7016	433.411	0	102.976	0	222.563	NA	2.61143	NA	0.961525
ENSG00000143842.14	5579.92	7929.17	2032.84	3701.57	15894	21087.2	12408.8	15638	-1.51016	-1.41113	-2.60979	-2.07884
ENSG00000198625.12	10619.5	4633.93	4393.9	2448.19	30155	49108.2	25749.3	26297.5	-1.50569	NA	-2.55096	-3.42514
ENSG00000133069.15	2678.36	1590.41	2826.92	1803.93	458.141	148.743	412.921	105.424	2.54749	3.4185	2.77529	4.09686
ENSG00000117266.15	8704.67	2906.22	11773.5	5798.34	422.899	434.789	624.675	140.566	4.3634	2.74076	4.2363	5.36632
ENSG00000266028.7	5556.42	4611.04	2975.14	2787.89	998.512	903.901	254.105	573.977	2.47631	2.35086	3.54946	2.28011
ENSG00000143479.15	16974.7	30744.1	10090.1	31123.6	7165.79	14485.3	13658.1	16493	1.24419	1.08572	-0.436824	0.916151
ENSG00000162889.10	4804.6	2929.1	19735.4	15930.8	6390.47	10698.1	2678.69	6337.18	-0.411505	-1.86882	2.88119	1.32991
ENSG00000142224.15	422.899	1395.9	561.148	2085.06	0	114.418	0	374.842	NA	3.60881	NA	2.47573
ENSG00000123843.12	35.2416	194.511	42.3508	222.563	11.7472	537.765	0	363.128	NA	-1.46713	NA	-0.706268
ENSG00000123838.10	587.36	903.902	539.972	304.559	129.219	183.069	0	0	2.18442	2.30378	NA	NA
ENSG00000196352.14	15212.6	1601.85	7464.33	831.681	13286.1	14142.1	9624.22	10811.8	0.195353	-3.14218	-0.366657	-3.70044
ENSG00000117322.17	140.966	125.86	232.929	117.138	11.7472	11.4418	84.7016	0	NA	NA	1.45943	NA
ENSG00000123689.5	70.4832	22.8836	0	0	610.854	675.066	804.665	527.122	-3.11548	NA	NA	NA
ENSG00000117597.17	24962.8	4496.63	16305.1	4392.68	6261.26	12128.3	4658.59	4392.68	1.99526	-1.43146	1.80736	1.89e-07
ENSG00000143469.18	1033.75	3924.54	2001.07	5294.64	82.2304	194.511	169.403	667.687	3.65208	4.3346	3.56224	2.98729
ENSG00000082497.11	1245.2	560.648	2255.18	679.401	1045.5	1155.62	656.437	937.106	0.252187	-1.0435	1.78051	-0.463949
ENSG00000054392.12	5944.08	4954.3	9147.77	6454.31	305.427	251.72	645.85	269.418	4.28255	4.29879	3.82415	4.58235
ENSG00000117625.13	16446.1	3432.54	6522.02	1218.24	11159.8	12528.8	3525.7	5669.49	0.559428	-1.8679	0.887408	-2.21843
ENSG00000082512.14	2819.33	4645.37	1725.8	4029.55	2149.74	3283.8	1556.39	4966.66	0.391191	0.500429	0.149056	-0.301656
ENSG00000117691.9	5368.47	2254.03	1672.86	1663.36	4217.24	3615.61	2149.3	3479	0.348211	-0.681729	-0.361555	-1.06457
ENSG00000162771.7	35.2416	446.23	42.3508	222.563	11.7472	137.302	243.517	0	NA	1.70044	-2.52356	NA
ENSG00000203705.10	11712	1979.43	4880.93	925.391	31670.4	51293.6	18073.2	30819	-1.43515	NA	-1.88862	-5.05762
ENSG00000162769.12	10243.6	2643.06	4478.6	1639.93	8939.61	15046	5632.66	7836.54	0.196432	-2.5091	-0.330769	-2.25658
ENSG00000143494.15	6543.19	3032.08	16972.1	9382.77	3206.98	1773.48	4065.68	2366.19	1.02878	0.773724	2.0616	1.98745
ENSG00000136643.11	4440.44	2242.59	3525.71	2518.47	10713.4	18341.2	7400.8	12967.2	-1.27065	-3.03185	-1.06977	-2.36425
ENSG00000143499.13	2878.06	1521.76	2022.25	2049.92	7541.7	5652.25	3620.99	4088.12	-1.38979	-1.89308	-0.840424	-0.995871
ENSG00000136636.12	9104.08	1178.51	5060.92	761.398	7365.49	9748.41	3525.7	5868.62	0.305731	-3.04821	0.521489	-2.9463
ENSG00000162814.10	8869.13	3238.03	7707.85	4134.98	3453.68	6292.99	4160.97	4615.24	1.36066	-0.95863	0.889409	-0.158527
ENSG00000067533.5	2466.91	903.902	1672.86	3350.15	10854.4	22872.2	11043	14091.7	-2.1375	-4.66128	-2.72274	-2.07255
ENSG00000092969.11	15940.9	10595.1	16178	7168.85	13321.3	5217.46	9454.81	1710.22	0.259001	1.02198	0.774913	2.06756
ENSG00000143353.11	13227.3	2631.61	7263.16	1464.23	52380.7	64932.2	26310.4	35973.1	NA	NA	-1.85696	NA
ENSG00000067704.9	11112.8	2379.89	6130.28	1112.81	9479.98	18055.2	5590.31	8972.78	0.229272	-2.92344	0.133026	-3.01134
ENSG00000117791.15	10701.7	2185.38	11297.1	2858.17	9409.5	8341.07	6278.51	16856.2	0.185649	-1.93235	0.847455	-2.56011
ENSG00000186205.12	7048.32	926.786	4404.48	597.404	3947.06	1327.25	3091.61	925.391	0.836502	-0.51813	0.510614	-0.631356
ENSG00000136630.12	7048.32	1807.8	2784.57	1054.24	10079.1	7425.73	7019.64	9792.75	-0.516015	-2.03829	-1.33394	-3.21551
ENSG00000154305.16	31705.7	34542.8	24838.7	19538.6	20628.1	33032.5	26437.5	34157.5	0.620132	NA	-0.0899932	NA
ENSG00000162819.11	8927.87	3295.24	3949.21	749.684	15482.8	17128.4	13753.4	12932	-0.794278	-2.37793	-1.80015	-4.10853
ENSG00000197520.10	458.141	2551.52	899.954	1780.5	1080.74	274.603	497.622	0	-1.23816	3.21594	0.854802	NA
ENSG00000178395.6	199.702	0	0	0	140.966	102.976	211.754	175.707	0.5025	NA	NA	NA
ENSG00000162909.17	66195.5	46236.3	58020.6	30959.6	8070.31	6327.31	15076.9	5458.64	NA	NA	NA	2.50377
ENSG00000143756.11	8786.9	3329.56	4700.94	3385.29	15506.3	26110.2	13118.2	22080.5	-0.819428	-2.97121	-1.48055	-2.70542
ENSG00000143771.11	9245.04	3032.08	2318.71	2342.76	10302.3	14496.8	5950.29	8047.39	-0.156213	-2.25735	-1.35964	-1.78031
ENSG00000143742.12	13932.2	4325	11053.6	1007.39	14778	16682.1	8448.99	9886.46	-0.0850278	-1.94753	0.387661	-3.29483
ENSG00000143819.12	30531	18730.2	9497.17	17711.3	41232.7	25583.9	21577.7	20124.3	NA	-0.449866	-1.18397	-0.184272
ENSG00000163041.9	15189.1	7986.37	6490.26	4134.98	3911.82	5537.83	1302.29	1932.78	1.95713	0.528219	2.31723	1.0972
ENSG00000203685.9	481.635	537.765	275.28	409.983	58.736	22.8836	0	0	3.03562	NA	NA	NA
ENSG00000143801.16	18466.6	3775.79	10248.9	2987.02	70.4832	205.952	10.5877	0	8.03342	4.1964	NA	NA
ENSG00000163050.16	30178.5	15743.9	14325.2	16551.6	1538.88	205.952	381.157	0	4.29357	6.25634	5.23202	NA
ENSG00000181450.17	4628.4	2437.1	2932.79	3525.86	4816.35	6762.1	5749.12	4240.4	-0.0574274	-1.4723	-0.971067	-0.266226
ENSG00000143740.14	27500.2	13615.7	7369.04	6091.18	3594.64	6201.46	1238.76	2014.78	2.93552	1.1346	2.57258	1.5961
ENSG00000185888.5	399.405	320.37	391.745	339.701	23.4944	91.5344	0	58.5691	NA	1.80735	NA	2.53605
ENSG00000154342.5	986.765	1041.2	1079.95	679.401	46.9888	148.743	31.7631	0	4.39232	2.80735	NA	NA
ENSG00000143774.16	8082.07	5503.51	1916.37	1229.95	164.461	1315.81	487.034	1557.94	5.61891	2.0644	1.97629	-0.341038
ENSG00000198835.3	4969.06	32048.5	3049.26	33759.2	751.821	286.045	264.692	281.131	2.72451	6.80787	3.52607	NA
ENSG00000181873.12	4745.87	3077.84	2403.41	1827.35	12087.9	21487.7	5812.65	4931.51	-1.34881	-2.80352	-1.27411	-1.43227
ENSG00000154358.20	44850.8	15640.9	38391	24177.3	0	114.418	52.9385	46.8552	NA	7.09487	NA	9.01123
ENSG00000196890.4	4405.2	3581.28	7686.67	2260.77	24680.8	22528.9	17797.9	6056.04	-2.48611	-2.65323	-1.21128	-1.42156
ENSG00000168159.11	17350.6	4450.86	4796.23	1323.66	1139.48	1521.76	402.333	1909.35	3.92854	1.54834	3.57544	-0.528548
ENSG00000116574.5	2502.15	411.905	1651.68	351.414	516.877	171.627	603.499	726.256	2.27528	1.26303	1.45251	-1.0473
ENSG00000135763.9	13344.8	7219.78	4923.29	3022.16	5027.8	10663.8	5007.98	5376.64	1.40828	-0.562689	-0.0246085	-0.831123
ENSG00000173409.13	15929.2	7608.8	7136.11	4357.54	22448.9	29508.4	11000.6	24856.7	-0.49497	-1.95538	-0.624375	-2.51205
ENSG00000119283.15	5274.49	9931.48	25759.9	7203.99	446.394	1189.95	222.342	234.276	3.56264	3.06111	6.8562	4.94251
ENSG00000116906.11	7999.84	1704.83	6045.58	1054.24	31447.2	58822.3	33319.5	57924.9	-1.97489	NA	NA	NA
ENSG00000010072.15	6907.35	2379.89	1577.57	1464.23	11.7472	423.347	42.3508	702.828	NA	2.49099	5.21917	1.0589
ENSG00000212916.4	2325.95	846.693	4764.47	1874.21	70.4832	68.6508	105.877	70.2829	5.04439	3.62449	5.49185	4.73696
ENSG00000135778.11	8457.98	2196.83	4065.68	761.398	19512.1	24256.6	25336.4	35574.9	-1.20598	-3.46489	-2.63964	NA
ENSG00000143674.10	15400.6	11338.8	5537.37	3268.15	16916	14714.1	6278.51	7122	-0.1354	-0.375934	-0.181221	-1.12381
ENSG00000168275.14	18866	3958.86	6511.44	1639.93	19476.8	17574.6	13531.1	15017.1	-0.045972	-2.15033	-1.05523	-3.1949
ENSG00000077585.13	2572.64	2334.13	3843.33	5271.22	2278.96	2048.08	2742.22	4310.68	0.174875	0.18861	0.487017	0.29022
ENSG00000116977.18	16657.5	8821.63	6204.39	2741.03	0	34.3254	0	0	NA	8.00562	NA	NA
ENSG00000077522.12	704.832	778.042	868.192	1171.38	58.736	57.209	0	0	3.58496	3.76553	NA	NA
ENSG00000133019.11	3947.06	2894.78	2466.93	3045.59	787.062	423.347	0	0	2.32623	2.77354	NA	NA
ENSG00000117009.11	434.646	686.508	412.92	70.2829	58.736	251.72	0	163.993	2.88753	1.44746	NA	-1.22239
ENSG00000162843.17	2819.33	3180.82	20434.3	7250.86	11.7472	0	0	70.2829	NA	NA	NA	6.68883
ENSG00000174371.16	31881.9	3180.82	16495.6	1663.36	2513.9	2871.89	1852.85	1229.95	3.66474	0.147398	3.15427	0.435502
ENSG00000196289.7	117.472	446.23	31.7631	351.415	164.461	594.974	0	152.279	-0.485427	-0.415037	NA	1.20645
ENSG00000179456.10	4898.58	2334.13	2625.75	960.532	751.821	652.183	550.561	210.849	2.7039	1.83954	2.25376	2.18763
ENSG00000173728.10	528.624	812.368	1249.35	398.269	46.9888	0	52.9385	0	3.49185	NA	4.56072	NA
ENSG00000179397.17	2560.89	1750.6	2689.28	1628.22	199.702	114.418	0	0	3.68072	3.93546	NA	NA
ENSG00000121644.18	3007.28	1395.9	1323.46	1393.94	18372.6	29394	8756.03	11772.4	-2.61102	-4.39625	-2.72596	-3.07816
ENSG00000203667.9	19982	1956.55	8099.59	901.963	17221.4	7528.7	9507.76	3443.86	0.214499	-1.94409	-0.231256	-1.93289
ENSG00000162849.15	4757.61	6041.27	14981.6	9687.32	23.4944	320.37	158.815	234.276	NA	4.23704	6.5597	5.36981
ENSG00000143653.9	22026	2311.24	9994.79	2295.91	5897.09	5892.53	3133.96	5446.92	1.90113	-1.35022	1.67319	-1.24638
ENSG00000162722.8	152.714	160.185	211.754	234.276	0	11.4418	10.5877	93.7105	NA	NA	NA	1.32193
ENSG00000203661.4	58.736	34.3254	42.3508	70.2829	11.7472	22.8836	42.3508	35.1414	NA	NA	0	1
ENSG00000171161.12	8739.91	4656.81	2763.39	3010.45	17233.1	30858.5	7729.02	15087.4	-0.979493	-2.72825	-1.48385	-2.32529
ENSG00000185220.11	4440.44	755.159	1566.98	632.546	22848.3	17105.5	14378.1	5845.19	-2.36331	-4.50154	-3.19782	-3.20801
ENSG00000143727.15	11700.2	5217.46	7104.35	2623.89	23.4944	57.209	74.1139	140.566	NA	6.51096	6.58281	4.22239
ENSG00000172554.11	2619.62	3501.19	5992.64	5845.2	46.9888	11.4418	0	46.8553	5.8009	NA	NA	6.9629
ENSG00000115705.20	575.613	1006.88	1249.35	1183.1	11.7472	0	95.2893	0	NA	NA	3.71272	NA
ENSG00000118004.17	2854.57	21819.5	1715.21	14068.3	93.9775	617.857	127.052	58.5691	4.92481	5.1422	3.75489	7.90809
ENSG00000151360.9	669.591	12620.3	1048.18	16024.5	11.7472	4530.95	10.5877	3982.7	NA	1.47786	NA	2.00846
ENSG00000214866.8	375.91	15846.9	1577.57	44852.2	0	0	201.166	81.9967	NA	NA	2.97124	NA
ENSG00000134321.11	904.534	4794.11	635.261	597.404	892.787	3638.49	264.692	538.835	0.0188592	0.397924	1.26303	0.148864
ENSG00000151692.14	4957.32	3615.61	3980.98	6899.44	11183.3	6476.06	6934.94	5435.21	-1.17372	-0.840878	-0.800761	0.344144
ENSG00000151693.10	10008.6	8421.16	17639.1	13880.9	32363.5	33169.8	17332.1	27129.2	-1.69313	NA	0.0253343	-0.966748
ENSG00000119203.13	16692.8	4347.88	10884.2	2705.89	13650.2	35160.6	19396.7	32997.8	0.290297	NA	-0.833579	NA
ENSG00000134330.18	20663.3	1876.46	23917.6	8574.52	1327.43	228.836	1418.75	222.562	3.96036	3.03562	4.07538	5.26777
ENSG00000134317.17	881.04	617.857	1524.63	222.562	998.511	4347.88	2593.99	8515.94	-0.180571	-2.81497	-0.766713	-5.25788
ENSG00000172059.10	2807.58	743.717	1577.57	363.129	35.2416	68.6508	95.2893	105.424	6.3159	3.43741	4.04924	1.78427
ENSG00000171848.14	134200	30881.4	37438.1	5423.5	29086	22300.1	8756.03	6899.44	NA	0.469691	NA	-0.347256
ENSG00000115756.12	6660.66	17116.9	5007.98	61052.4	11864.7	11476.1	14240.5	28792.6	-0.832934	0.576789	-1.50769	NA
ENSG00000162975.4	2466.91	1018.32	1016.42	0	10220.1	20263.4	4722.12	7543.69	-2.05063	-4.31461	-2.21594	NA
ENSG00000150873.11	845.798	297.487	391.745	23.4276	1256.95	1155.62	1185.82	573.977	-0.571539	-1.95777	-1.5979	NA
ENSG00000162976.12	14848.5	1842.13	8607.8	3326.72	187.955	137.302	116.465	597.404	6.30378	3.74595	6.20768	2.47732
ENSG00000162981.13	46.9888	148.743	243.517	81.9967	587.36	732.275	719.963	445.124	-3.64386	-2.29956	-1.5639	-2.44057
ENSG00000079785.14	20346.1	6807.87	12461.7	4123.26	58.736	22.8836	0	304.559	8.43629	NA	NA	3.75899
ENSG00000134323.11	35.2416	102.976	275.28	140.566	23.4944	11.4418	0	128.852	NA	NA	NA	0.125531
ENSG00000163032.11	2302.45	3077.84	1429.34	983.96	58.736	34.3254	0	0	5.29278	6.4865	NA	NA
ENSG00000178295.14	13133.4	2036.64	7464.33	1335.37	15424.1	12814.8	11297.1	6840.86	-0.231945	-2.65355	-0.597864	-2.35693
ENSG00000151379.3	0	91.5344	0	175.707	23.4944	194.511	0	199.135	NA	-1.08746	NA	-0.180573
ENSG00000143869.6	164.461	377.579	614.086	1229.95	11.7472	34.3254	0	117.138	NA	3.45943	NA	3.39232
ENSG00000119771.14	12827.9	15652.4	69402.4	50884.8	2067.51	2345.57	2191.65	1932.78	2.63333	2.73837	NA	NA
ENSG00000138092.10	5016.05	2620.17	2032.84	2577.04	9867.64	9633.99	7686.67	8211.38	-0.976153	-1.87847	-1.91886	-1.67191
ENSG00000157833.12	17139.2	6144.25	19428.4	10636.1	5532.93	4656.81	3737.46	7262.56	1.63118	0.399894	2.37804	0.550425
ENSG00000138029.13	6672.41	1990.87	5124.45	2776.17	93.9776	1567.53	296.456	491.98	6.14975	0.344912	4.11151	2.49643
ENSG00000138018.17	66959	54714.7	22911.8	33267.2	0	22.8836	52.9385	0	NA	NA	8.75756	NA
ENSG00000157856.10	540.371	3524.07	1175.23	3643	1527.14	320.37	2403.41	1112.81	-1.49881	3.45943	-1.03213	1.71092
ENSG00000173557.14	258.438	274.603	1630.51	585.691	35.2416	57.209	264.692	327.987	2.87447	2.26303	2.62293	0.836499
ENSG00000171303.6	6625.42	8215.21	6977.3	6302.03	975.017	835.251	4679.77	3467.28	2.76451	3.29802	0.576231	0.86201
ENSG00000157851.16	4158.51	1899.34	5113.86	3619.57	58.736	251.72	222.342	632.545	6.14568	2.91561	4.52356	2.51658
ENSG00000084764.10	6085.05	3695.7	6140.87	8316.81	2983.79	5640.81	2371.65	4287.26	1.02812	-0.610054	1.37255	0.955975
ENSG00000119777.18	19312.4	8924.6	6850.24	2869.88	23059.7	45858.7	21355.4	37519.4	-0.255848	NA	-1.64037	NA
ENSG00000138080.13	7459.47	17723.3	9624.22	14490	11.7472	823.81	0	702.828	NA	4.4272	NA	4.36574
ENSG00000138030.12	8610.7	5331.88	6119.69	6852.58	11183.3	4164.81	11032.4	8808.79	-0.377149	0.356391	-0.850214	-0.362297
ENSG00000143994.13	845.798	91.5344	1566.98	23.4276	4170.26	915.344	3112.78	1921.06	-2.30175	-3.32193	-0.990219	NA
ENSG00000138085.16	16457.8	4359.33	9888.91	1792.21	18548.8	24004.9	14113.4	12920.3	-0.172555	-2.46115	-0.513182	-2.84983
ENSG00000084774.13	44686.3	16533.4	18941.4	6255.17	24316.7	15675.3	18030.9	9417.91	NA	0.0768938	0.071075	-0.590356
ENSG00000138100.13	1503.64	1132.74	974.068	784.825	82.2304	57.209	0	0	4.19265	4.30743	NA	NA
ENSG00000115234.10	28440	11384.6	14219.3	4720.67	24622.1	64039.7	15892.1	43376.3	0.207964	NA	-0.160465	NA
ENSG00000115216.13	12181.8	5400.53	3991.56	2178.77	70.4832	137.302	0	351.415	7.43324	5.29768	NA	2.63227
ENSG00000157992.12	4205.5	892.46	2901.03	691.115	693.085	137.302	391.745	93.7105	2.60117	2.70044	2.88858	2.88264
ENSG00000084734.8	716.579	949.669	582.323	585.69	70.4832	148.743	370.57	351.415	3.34577	2.6746	0.652076	0.736964
ENSG00000221843.4	563.866	1510.32	254.105	1429.09	70.4831	137.302	0	93.7105	3	3.45943	NA	3.93074
ENSG00000163798.13	12957.2	6361.64	12535.8	7004.87	6319.99	11258.7	4796.23	15579.4	1.03576	-0.823573	1.38609	-1.15321
ENSG00000163803.12	14531.3	22986.6	16516.8	14279.1	0	732.275	105.877	152.28	NA	4.97226	7.2854	6.55104
ENSG00000189350.12	3230.48	30091.9	8470.16	37976.2	35.2416	57.209	42.3508	421.697	6.51832	9.03892	7.64386	NA
ENSG00000115295.19	53614.2	14862.9	30503.2	6360.6	0	160.185	0	81.9967	NA	6.53583	NA	6.27745
ENSG00000119801.12	5485.94	926.786	6289.09	972.246	8270.03	6567.59	10354.8	8949.36	-0.592153	-2.82506	-0.719372	-3.20239
ENSG00000213626.11	3806.09	6601.92	25834	56683.1	2490.41	2791.8	20328.4	20077.5	0.61193	1.24169	0.345774	NA
ENSG00000172954.13	5521.18	2379.89	4044.5	2729.32	4710.62	9199.2	5251.5	4556.67	0.229059	-1.95061	-0.376767	-0.739441
ENSG00000013016.15	2314.2	537.765	5092.68	1850.78	352.416	57.209	232.929	199.135	2.71516	3.23266	4.45046	3.21632
ENSG00000021574.11	4064.53	1395.9	3028.08	1323.66	31834.9	25171.9	30598.5	23638.5	-2.96945	-4.17255	-3.33698	-4.15853
ENSG00000119820.10	5791.37	3421.1	4796.23	1405.66	8082.07	14451	7305.52	11151.6	-0.48082	-2.07864	-0.607085	-2.98793
ENSG00000150938.9	19817.5	13856	18221.4	13623.2	2560.89	2505.75	4033.91	1440.8	2.95206	2.4672	2.17538	3.24112
ENSG00000205221.12	845.798	1041.2	931.717	1944.49	0	11.4418	0	58.5691	NA	NA	NA	5.05311
ENSG00000152133.14	5051.3	640.741	1895.2	972.246	35429.5	15640.9	36358.2	31639	NA	-4.60944	NA	-5.02424
ENSG00000003509.15	4945.57	1807.8	3197.49	1358.8	3888.32	14302.2	7125.52	13904.3	0.346991	-2.98393	-1.15606	-3.35512
ENSG00000115828.15	4029.29	1212.83	6797.31	4006.12	7494.71	14771.4	4192.73	7285.99	-0.895347	-3.60635	0.697073	-0.862921
ENSG00000143891.16	8281.78	4794.11	7739.61	6032.61	3171.74	2986.31	3123.37	3279.87	1.38466	0.6829	1.30916	0.879146
ENSG00000162878.12	27629.4	7254.1	20190.7	4486.39	3289.21	3901.65	2721.04	4732.38	3.07039	0.894711	2.89146	-0.0770109
ENSG00000143924.18	12499	6212.9	3525.7	4298.97	28992.1	32963.8	15320.4	18097.8	-1.21384	NA	-2.11947	-2.07376
ENSG00000152527.13	4593.15	2357.01	3345.71	3244.73	29579.4	26808.1	6193.81	8925.93	-2.68704	-3.50764	-0.888513	-1.45991
ENSG00000138036.18	9585.71	1979.43	7898.42	1675.07	7988.09	16396.1	6543.2	10929	0.263035	-3.05019	0.271568	-2.70586
ENSG00000143921.6	152.714	3157.94	243.517	2319.33	0	366.138	0	46.8553	NA	3.10852	NA	5.62936
ENSG00000138032.20	5720.89	3741.47	4775.05	3303.3	6085.05	7025.26	4404.48	2377.91	-0.0890301	-0.908948	0.116543	0.474215
ENSG00000138079.13	27394.5	26259	14918.1	5681.2	0	560.648	0	351.415	NA	5.54957	NA	4.01495
ENSG00000143919.14	10513.7	6842.2	9370.11	20569.5	6731.14	19016.3	7305.51	18952.9	0.643353	-1.4747	0.359081	0.118081
ENSG00000138083.4	199.702	205.952	455.271	117.138	0	34.3254	783.49	1253.38	NA	2.58496	-0.783188	-3.41954
ENSG00000171132.13	14672.2	14393.8	22223.6	20054	11077.6	12711.8	6754.95	7930.25	0.405445	0.179273	1.71807	1.33845
ENSG00000119729.11	11289.1	4633.93	9200.71	7637.41	1550.63	1887.9	561.148	538.836	2.864	1.29546	4.03529	3.82517
ENSG00000119878.5	7788.39	1647.62	3186.9	421.697	728.326	1750.6	63.5262	2049.92	3.41867	-0.0874627	5.64866	-2.28129
ENSG00000171150.7	3101.26	3318.12	2837.5	1956.21	2925.05	4210.58	1704.62	8281.67	0.0843934	-0.343653	0.735172	-2.08186
ENSG00000170802.15	4099.77	2448.55	2265.77	3303.29	16352.1	25114.7	9200.71	12768.1	-1.99586	-3.35854	-2.02175	-1.95056
ENSG00000162869.15	14178.9	3787.24	7369.04	2061.63	1515.39	1773.48	1079.95	2506.76	3.22598	1.09456	2.77052	-0.282036
ENSG00000143942.4	1609.37	446.23	1270.52	550.55	8129.06	10984.1	5050.34	6173.18	-2.3366	-4.62149	-1.99096	-3.48707
ENSG00000068912.13	3359.7	1521.76	1228.17	1452.51	30084.5	46797	17755.6	26156.9	-3.16262	NA	-3.85369	-4.17057
ENSG00000177994.15	622.602	377.579	412.92	374.842	58.736	0	0	0	3.40599	NA	NA	NA
ENSG00000143947.13	23846.8	10412	17194.4	2588.75	5709.14	4908.53	2318.71	3385.29	2.06245	1.08489	2.89055	-0.387023
ENSG00000163001.11	13239.1	2631.61	10206.5	3033.88	9339.02	13901.8	13414.6	21752.6	0.503461	-2.40125	-0.394311	-2.84195
ENSG00000115421.12	6543.19	2093.85	3864.51	1897.64	31905.3	42323.2	32864.2	41431.7	-2.28573	NA	NA	NA
ENSG00000162928.8	17150.9	9839.95	11974.7	11620.1	7154.04	9942.92	3017.5	2541.9	1.26146	-0.0150191	1.98856	2.19264
ENSG00000162929.13	22930.5	3043.52	19566.1	2705.89	7424.23	4954.3	6754.95	6829.15	1.62696	-0.70294	1.53434	-1.3356
ENSG00000237651.6	19241.9	7608.8	7072.58	9722.46	19194.9	35789.9	31276.1	41256	0.00352798	NA	-2.14475	NA
ENSG00000173209.22	27394.5	7505.82	13764	3736.71	8011.59	11121.4	6839.66	5821.77	1.77372	-0.56726	1.00891	-0.63969
ENSG00000115507.9	8551.96	961.111	3737.46	152.28	1115.98	469.114	487.034	374.842	2.93794	1.03477	2.93996	-1.29956
ENSG00000014641.17	18360.9	7505.82	10545.3	2143.63	634.349	915.344	434.096	304.559	4.85521	3.03562	4.60245	2.81526
ENSG00000169764.15	5955.83	2437.1	2043.43	1827.35	12616.5	17288.6	12472.3	21881.4	-1.08294	-2.82658	-2.60967	-3.58188
ENSG00000119862.12	3160	1327.25	2826.92	913.678	4017.54	4805.55	2403.41	5118.94	-0.34639	-1.85626	0.234148	-2.48609
ENSG00000011523.13	19935	2654.5	14589.9	4252.11	13896.9	13604.3	14695.7	21014.6	0.520536	-2.35755	-0.0104316	-2.30514
ENSG00000138071.13	13744.2	2974.87	9550.11	2659.04	30871.6	58456.1	23314.1	35785.7	-1.16746	NA	-1.28762	NA
ENSG00000143995.19	1515.39	732.275	1609.33	983.96	152.714	125.86	222.342	644.26	3.31079	2.54057	2.85561	0.610957
[truncated: 9,786 more rows]

## Sheet: Table S1 d
Gene Name	Pol II Occupancy 2kb upstream of pAS				Pol II Occupancy 2kb downstream of pAS				Read-Thru Index
[truncated: 2,275 more rows]

## Sheet: Table S1 e
Gene Name	Pol II Occupancy 2kb upstream of pAS										Pol II Occupancy 2kb downstream of pAS										Read-Thru Index
[truncated: 4,939 more rows]
